# Supplementary material for: Looking through the FOG: microbiome characterization and lipolytic bacteria isolation from a fatberg site
Source: Microbiology (Reading). 2021 Dec 6;167(12):001117. doi: 10.1099/mic.0.001117 (PMC8744997; doi:10.1099/mic.0.001117)
Supplement: Supplementary material 2 [file mic-167-1117-s002.xlsx]

## Sheet: 1 Table S1 Notes
	Table S1: Lipid profile mass spectrometry raw data, μg/ml and percentage values used for figures 1 and A.1 respectively.
	Five random samples were taken from each Fatberg (e.g. 1_1 - 1_5) and two repeat measurements of each sample were run (e.g. 1_1_2_a, 1_2_b).			Weight of fatberg sample analysed							Fatty Acids
				Sample 1		Sample 2		Sample 1 Sterilised			Generic Name for FAMEs	Actual	Labelled on GC
				Label	Weight in mg	Label	Weight in mg	Label	Weight in mg		Caproic Acid	(C6:0)	C6:0
				1-1a	5.5	2_1_a	5.4	3_1_a	7.5		Caprylic Acid	(C8:0)	C8:0
				1_1_a	5.5	2_1_a	5.4	3_1_a	7.5		Capric Acid	(C10:0)	C10:0
	Tabs	Key		1_2_a	5.5	2_1_b	5	3_1_b	8.5		Undecanoic Acid	(C11:0)	C11:0
	1: Notes	Summary of samples and fatty acids		1_2_a	5.5	2_1_b	5	3_1_b	8.5		Lauric Acid	(C12:0)	C12:0
	2: Raw Data	Raw data used for analysis		1_1_b	5.6	2_2_a	6.5	3_2_a	6.4		Tridecanoic Acid	(C13:0)	C13:0
	3: ug fatty acid/mg sample anaylsed	The ug of fatty acids detected per mg of fatberg anaylsed- data for Figure 1		1_1_b	5.6	2_2_a	6.5	3_2_a	6.4		Myristic Acid	(C14:0)	C14:0
	4: Percentage abundance	Percentage of each fatty acid of the total fatty acids detected in samples used for Figure A.1		1_2_b	5	2_2_b	5				Myristoleic Acid	(C14:1)	C14:1
				1_2_b	5	2_2_b	5				Pentadecanoic Acid	(C15:0)	C15:0
	NB: sample 1 and sample 2 in these data are the same material as used for sample 1 and 2 in the microbiome work.			1_3_a	6.2	2_3_a	7.1				cis-10-Pentadecenoic Acid	(C15:1)	C15:1
				1_3_a	6.2	2_3_a	7.1				Palmitic Acid	(C16:0)	C16:0
				1_3_b	6	2_3_b	5.6				Palmitoleic Acid	(C16:1)	C16:1
				1_3_b	6	2_3_b	5.6				Heptadecanoic Acid	(C17:0)	C17:0
				1_4_a	6.6	2_4_a	5.1				cis-10-Heptadecenoic Acid	(C17:1)	C17:1
				1_4_a	6.6	2_4_a	5.1				Stearic Acid	(C18:0)	C18:0
				1_4_b	5.3	2_4_b	7.4				Elaidic Acid	(C18:1n9t)	C18:1 trans
				1_4_b	5.3	2_4_b	7.4				Oleic Acid	(C18:1n9c)	C18:1 cis
				1_5_a	4.5	2_5_a	4				Linolelaidic Acid	(C18:2n6t)	C18:2 trans
				1_5_a	4.5	2_5_a	4				Linoleic Acid	(C18:2n6c)	C18:2 cis
				1_5_b	4.9	2_5_b	5.6				G-Linolenic Acid	(C18:3n6)	C18:3n6
				1_5_b	4.9	2_5_b	5.6				A-Linolenic Acid	(C18:3n3)	C18:3n3
											Arachidic Acid	(C20:0)	C20:0
											cis-11-Eicosenoic Acid	(C20:1n9)	C20:1n9
											cis-11,14-Eicosadienoic Acid	(C20:2)	C20:2
											Heneicosanoic Acid	(C21:0)	C21:0
											cis-8,11,14-Eicosatrienoic Acid	(C20:3n6)	C20:3n6
											Arachidonic Acid	(C20:4n6)	C20:4n6
											cis-11,14,17-Eicosatrienoic Acid	(C20:3n3)	C20:3n3
											Behenic Acid	(C22:0)	C22
											cis-5,8,11,14,17-Eicosapentaenoic Acid	(C20:5n3)	C20:5
											Erucic Acid	(C22:1n9)	C22:1
											cis-13,16-Docosadienoic Acid	(C22:2)	C22:2n6
											Tricosanoic Acid	(C23:0)	C23:0
											Lignoceric Acid	(C24:0)	C24:0
											Nervonic Acid	(C24:1n9)	C24:1
											cis-4,7,10,13,16,19-Docosahexaenoic Acid	(C22:6n3)	C22:6n3

## Sheet: 2 Raw Data
Summary
Sequence Details
Name:		Real Samples	41579.6		Created On:	2013-11-01 14:37:19
Directory:		Instrument Data\FAME FID\Rahul Fatberg 2018	Administrator		Created By:	Administrator
Data Vault:		ChromeleonLocal	43126.5		Updated On:	2018-01-26 12:29:37
No. of Injections:		48	Administrator		Updated By:	Administrator
By Component
No.	Injection Name	Amount	Amount	Amount	Amount	Amount	Amount	Amount	Amount	Amount	Amount	Amount	Amount	Amount	Amount	Amount	Amount	Amount	Amount	Amount	Amount	Amount	Amount	Amount	Amount	Amount	Amount	Amount	Amount	Amount	Amount	Amount	Amount	Amount	Amount	Amount
		mg/l	mg/l	mg/l	mg/l	mg/l	mg/l	mg/l	mg/l	mg/l	mg/l	mg/l	mg/l	mg/l	mg/l	mg/l	mg/l	mg/l	mg/l	mg/l	mg/l	mg/l	mg/l	mg/l	mg/l	mg/l	mg/l	mg/l	mg/l	mg/l	mg/l	mg/l	n.a.	mg/l	mg/l	mg/l
		Channel_1	Channel_1	Channel_1	Channel_1	Channel_1	Channel_1	Channel_1	Channel_1	Channel_1	Channel_1	Channel_1	Channel_1	Channel_1	Channel_1	Channel_1	Channel_1	Channel_1	Channel_1	Channel_1	Channel_1	Channel_1	Channel_1	Channel_1	Channel_1	Channel_1	Channel_1	Channel_1	Channel_1	Channel_1	Channel_1	Channel_1	Channel_1	Channel_1	Channel_1	Channel_1
		C8:0	C10:0	C11:0	C12:0	C13:0	C14:0	C14:1	C15:0	C15:1	C16:0	C16:1	C17:0	C17:1	C18:0	C18:1 trans	C18:1 cis	C18:2 trans	C18:2 cis	C18:3n6	C18:3n3	C20:0	C20:1n9	C20:2	C21:0	C20:3n6	C20:4n6	C20:3n3	C22	C20:5	C22:1	C22:2n6	C23:0	C24:0	C24:1	C22:6n3
1	37 FAME MIX (CAL)	427.1	421.6	213.9	432.2	211.7	423.3	212.8	211.3	213	646.1	207.3	165.8	210.6	421.1	211.4	424.5	205.5	212.2	207.1	208.6	424.5	210.4	211.4	212.8	207.1	200	203.1	424.8	206.3	211.2	194.1	n.a.	443.8	213.9	202.4
2	37 FAME MIX (CHECK)	449.426	443.324	225.183	455.925	223.124	443.175	225.157	222.454	224.678	681.199	220.298	175.63	223.464	443.575	222.948	447.894	217.278	267.968	218.393	221.053	448.163	223.201	233.285	231.444	219.082	213.731	215.829	450.829	218.437	223.318	206.564	n.a.	471.519	227.05	215.006
3	1-1a	n.a.	34.741	3.15	112.737	4.938	1285.81	38.498	92.948	13.041	17396.7	26.181	106.98	8.555	1950.34	1143.1	126.578	96.394	1286.89	28.241	15.772	183.354	26.759	114.783	n.a.	5.062	n.a.	8.15	n.a.	n.a.	n.a.	n.a.	n.a.	n.a.	n.a.	n.a.
4	1_1_a	n.a.	34.552	3.06	114.292	4.794	1304.07	39.563	95.971	n.a.	16930	44.261	112.391	n.a.	0.691	1161.78	133.581	97.597	1309.4	29.261	16.434	189.038	27.067	n.a.	187.72	5.561	n.a.	n.a.	127.766	268.639	n.a.	n.a.	n.a.	44.685	60.706	n.a.
5	1_2_a	4.851	43.267	n.a.	126.214	5.111	1582.87	30.595	121.02	n.a.	21986	18.443	143.093	n.a.	1863.05	962.361	39.116	117.112	1701.69	30.945	6.266	322.566	21.93	n.a.	191.554	5.649	n.a.	n.a.	202.722	317.944	n.a.	n.a.	n.a.	66.975	72.201	n.a.
6	1_2_a	1.363	42.499	2.795	128.101	5.596	1616.54	31.344	124.146	n.a.	22921.5	19.619	147.546	n.a.	5217.64	756.369	42.737	121.317	1798.9	32.041	6.348	331.423	22.512	n.a.	196.482	5.546	n.a.	9.01	207.918	325.182	n.a.	4.075	n.a.	68.079	76.839	7.809
7	1_1_b	6.998	38.594	4.231	126.053	5.428	1457.18	42.251	111.338	n.a.	19685	49.559	129.169	10.104	2262.9	1225.41	135.604	101.896	1448.18	31.155	20.648	213.255	32.783	n.a.	206.721	5.884	5.921	9.296	142.307	282.024	n.a.	n.a.	n.a.	49.415	63.57	n.a.
8	1_1_b	n.a.	39.478	4.089	128.912	5.504	1511.76	44.568	117.059	15.944	20899	51.35	132.7	n.a.	2350.9	1220.81	142.213	107.979	1486.42	32.003	21.684	221.264	34.451	n.a.	216.533	6.054	n.a.	n.a.	147.313	293.964	n.a.	n.a.	n.a.	51.468	65.943	n.a.
9	1_2_b	6.001	30.733	n.a.	83.326	4.087	1263.72	18.664	93.496	11.976	20881.6	20.491	99.58	6.374	3140.86	351.886	8.446	63.547	1034.27	12.465	n.a.	214.272	8.931	69.886	n.a.	2.769	n.a.	n.a.	127.604	196.575	n.a.	n.a.	n.a.	43.044	50.285	n.a.
10	1_2_b	n.a.	32.496	1.623	89.334	4.124	1362.45	19.849	104.33	n.a.	22467	13.286	110.369	7.127	3432.59	330.307	9.396	68.859	1077.82	13.953	4.189	235.285	9.021	16.413	3.637	3.24	n.a.	n.a.	139.216	216.242	n.a.	n.a.	n.a.	47.071	56.635	n.a.
11	1_3_a	n.a.	40.168	2.404	148.447	6.167	1827.02	45.23	135.676	n.a.	25191.7	29.276	132.454	9.737	2845.19	685.132	87.951	128.462	1925.66	32.232	7.517	216.521	18.859	n.a.	224.564	8.265	14.988	11.161	140.763	348.566	n.a.	3.33	n.a.	50.406	78.382	n.a.
12	1_3_a	6.767	41.354	2.339	153.13	6.186	1889.73	46.615	141.767	n.a.	26053.5	30.57	139.503	10.57	2947.77	483.316	90.665	133.414	1980.28	33.67	8.065	225.684	19.708	n.a.	230.162	9.053	16.459	12.318	146.658	362.427	n.a.	5.575	n.a.	51.9	78.37	13.422
13	1_3_b	4.942	29.911	2.509	126.524	5.385	1924.82	33.438	138.6	17.986	26401	32.795	134.018	11.927	2771.99	625.528	61.963	89.976	1345.6	26.628	6.401	222.554	15.55	n.a.	172.252	5.521	n.a.	8.115	147.899	254.528	n.a.	n.a.	n.a.	50.299	61.773	n.a.
14	1_3_b	0.786	29.848	n.a.	127.449	5.514	1931.36	33.556	138.228	n.a.	26340.8	23.791	133.376	12.323	2767.53	726.427	62.211	90.161	1302.43	27.109	6.015	221.166	14.564	n.a.	173.595	5.671	n.a.	8.568	147.177	253.357	n.a.	n.a.	n.a.	51.22	61.475	n.a.
15	1_4_a	3.913	30.176	2.159	137.487	7.95	2428.26	27.15	178.2	23.902	37885.2	51.462	150.763	21.742	3039.59	505.878	28.122	81.068	1271.09	25.08	7.11	282.534	11.547	28.051	4.696	3.464	n.a.	n.a.	181.45	263.639	n.a.	n.a.	n.a.	62.168	78.478	8.653
16	1_4_a	3.551	29.537	2.02	136.469	7.241	2391.43	26.604	176.567	23.008	37094.5	21.882	151.001	21.624	2956.34	432.347	25.483	78.333	1195.56	25.944	7.258	273.688	11.083	28.899	4.455	3.831	n.a.	n.a.	175.931	254.697	n.a.	6.292	n.a.	60.432	72.405	n.a.
17	1_4_b	n.a.	30.116	1.877	111.586	5.586	1905.08	22.308	136.833	18.419	29197.9	15.986	115.275	17.511	2.541	382.57	24.282	66.179	1037.98	23.317	5.282	208.302	8.107	27.214	2.79	3.094	n.a.	4.172	136.282	219.952	n.a.	5.547	n.a.	47.247	58.287	n.a.
18	1_4_b	5.014	27.813	1.921	108.251	5.457	1848.59	21.702	132.344	n.a.	28245.1	15.729	110.975	17.885	2.491	373.14	22.727	63.765	973.958	21.88	5.681	200.746	7.798	n.a.	121.926	n.a.	n.a.	n.a.	131.184	212.626	n.a.	5.544	n.a.	46.138	58.359	n.a.
19	1_5_a	0.556	16.652	1.537	50.487	3.176	946.849	17.515	106.081	17.715	26427	14.878	118.274	6.813	3817.92	85.523	18.851	27.8	541.18	7.504	5.14	406.203	4.462	8.846	9.136	n.a.	n.a.	n.a.	173.718	165.993	n.a.	5.733	n.a.	52.448	64.807	27.421
20	1_5_a	4.203	17.319	2.07	52.643	3.118	991.783	18.403	111.146	17.89	27734.3	17.577	122.522	6.97	4001.06	83.427	19.183	28.536	677.019	7.282	5.006	425.611	3.988	8.946	10.128	n.a.	n.a.	n.a.	181.122	172.449	n.a.	6.341	n.a.	55.435	66.481	n.a.
21	1_5_b	2.283	12.853	n.a.	46.344	3.371	967.457	17.287	111.964	17.385	28060.2	169.951	119.724	6.964	3324.12	153.493	206.861	27.908	744.427	8.163	n.a.	346.703	184.148	7.316	10.726	n.a.	n.a.	n.a.	167.097	160.524	n.a.	4.179	n.a.	52.668	58.336	n.a.
22	1_5_b	n.a.	13.628	n.a.	48.832	3.429	1016.1	18.315	119.148	19.07	29524.9	16.49	127.723	8.031	3476.16	159.21	23.182	29.624	772.822	8.488	n.a.	365.461	194.844	8.537	10.355	n.a.	n.a.	n.a.	176.429	167.147	n.a.	4.704	n.a.	56.237	60.906	n.a.
23	2_1_a	n.a.	5.717	2.135	43.231	3.668	872.534	19.155	148.061	n.a.	16808.7	30.965	151.9	10.67	0.709	69.92	6.234	8.164	671.007	n.a.	n.a.	127.732	102.66	10.675	4.426	5.026	n.a.	n.a.	66.194	63.766	n.a.	n.a.	n.a.	25.259	20.107	n.a.
24	2_1_a	1.443	5.934	2.421	44.818	3.514	905.597	20.063	153.7	25.42	17663	32.468	158.591	11.406	0.67	78.483	6.73	8.696	673.693	2.942	4.173	134.017	3.218	11.627	6.091	4.677	n.a.	n.a.	69.131	67.839	n.a.	n.a.	n.a.	26.665	21.277	n.a.
25	2_1_b	2.638	8.165	1.918	47.767	3.469	859.969	18.163	131.105	n.a.	14651.7	24.316	125.542	9.542	1860.01	73.588	6.568	8.176	344.074	3.831	5.535	109.879	86.953	n.a.	59.416	n.a.	n.a.	n.a.	56.58	52.276	n.a.	n.a.	n.a.	21.607	16.691	n.a.
26	2_1_b	1.476	11.672	1.994	48.703	3.634	882.984	18.402	134.917	n.a.	15039.1	24.734	129.202	9.881	1911.75	71.623	6.624	8.351	402.911	n.a.	5.863	112.762	89.226	n.a.	59.859	3.74	n.a.	n.a.	58.247	54.326	n.a.	n.a.	n.a.	21.953	17.257	n.a.
27	2_2_a	n.a.	6.504	1.593	75.433	8.175	1094.39	32.532	193.248	37.925	17773.9	6.391	159.832	11.905	3352.02	229.429	7.127	19.539	1348.54	17.128	n.a.	208.151	39.195	n.a.	87.347	n.a.	n.a.	n.a.	65.75	71.648	n.a.	n.a.	n.a.	28.963	24.46	n.a.
28	2_2_a	n.a.	6.629	1.763	78.091	8.275	1128.86	34.159	200.482	39.097	18089.3	6.062	166.782	12.472	3520.59	221.417	7.676	19.442	1438.65	18.348	n.a.	217.499	40.493	n.a.	89.943	n.a.	n.a.	n.a.	68.351	74.675	n.a.	n.a.	n.a.	25.893	25.883	n.a.
29	2_2_b	n.a.	4.613	1.739	41.815	3.942	854.308	20.286	144.784	n.a.	15705.4	33.791	131.803	8.648	2328.12	160.939	6.089	10.862	587.803	6.398	n.a.	124.445	11.779	4.393	8.806	2.456	n.a.	n.a.	55.041	56.686	n.a.	n.a.	n.a.	23.154	16.951	n.a.
30	2_2_b	n.a.	4.929	1.844	42.493	4.123	872.128	20.823	147.35	21.617	16072.6	34.816	134.803	8.826	2396.59	176.536	218.152	11.009	589.338	6.793	n.a.	128.836	12.224	4.626	9.116	n.a.	n.a.	n.a.	57.049	58.765	n.a.	n.a.	n.a.	23.495	18.191	n.a.
31	2_3_a	3.298	36.645	2.573	201.229	8.445	2114.95	46.879	262.385	41.859	27211.4	39.963	190.795	15.926	2557.45	68.005	30.798	16.19	998.709	4.443	n.a.	157.456	2.118	21.54	5.946	7.642	n.a.	n.a.	87.349	152.545	n.a.	n.a.	n.a.	34.309	35.235	n.a.
32	2_3_a	3.973	37.672	2.581	210.478	8.592	2220.3	49.71	277.19	44.115	28460.1	22.989	203.371	17.008	2724.1	68.454	32.37	17.493	1026.46	5.495	n.a.	168.835	1.61	21.723	5.012	8.076	n.a.	n.a.	94.407	164.968	n.a.	n.a.	n.a.	37.15	37.374	n.a.
33	2_3_b	n.a.	28.746	2.299	143.921	6.474	1469.29	39.983	193.271	35.91	19522.9	15.433	151.469	10.448	2006.25	44.366	33.4	16.947	926.568	n.a.	5.241	122.311	1.9	65.452	n.a.	10.293	n.a.	n.a.	70.535	152.594	n.a.	n.a.	n.a.	27.805	30.531	n.a.
34	2_3_b	n.a.	30.647	2.125	143.452	6.366	1453.38	39.368	188.964	n.a.	19305.5	29.695	151.707	10.828	0.586	45.816	33.447	16.587	885.19	2.095	n.a.	120.802	1.753	n.a.	103.491	10.617	n.a.	n.a.	69.758	150.673	n.a.	n.a.	n.a.	27.987	30.023	n.a.
35	2_4_a	3.126	37.42	2.602	186.747	7.803	1463.98	40.585	231.983	n.a.	25521.7	40.594	188.81	12.289	2927.91	102.764	19.86	18.108	1520.06	4.991	n.a.	197.687	3.177	n.a.	81.485	n.a.	n.a.	n.a.	82.98	101.39	n.a.	n.a.	n.a.	30.647	29.62	n.a.
36	2_4_a	0.526	39.879	2.176	197.103	8.142	1550.92	43.133	246.324	3.099	27206.5	42.974	199.942	12.976	3114.49	117.099	20.898	19.06	1628.27	5.601	n.a.	209.178	3.278	n.a.	87.779	3.029	n.a.	n.a.	88.626	108.025	n.a.	n.a.	n.a.	32.935	31.826	n.a.
37	2_4_b	1.592	13.32	n.a.	144.52	7.579	1605.31	35.049	257.591	n.a.	29570.2	50.775	225.05	15.04	3928.89	133.092	11.075	17.154	1216.92	4.791	n.a.	288.04	4.901	n.a.	93.232	n.a.	n.a.	n.a.	101.781	101.552	n.a.	n.a.	n.a.	37.567	35.24	n.a.
38	2_4_b	2.079	15.867	n.a.	139.127	7.352	1541.38	33.617	246.643	n.a.	28365.2	48.537	215.027	14.339	3750.43	99.804	10.602	15.968	953.557	4.114	n.a.	273.811	65.179	n.a.	89.711	n.a.	n.a.	n.a.	96.398	98.47	n.a.	n.a.	n.a.	35.965	34.65	n.a.
39	2_5_a	2.468	19.426	3.284	115.808	5.81	1135.27	44.287	134.88	22.935	12324.6	10.875	100.944	7.971	1399.83	775.316	54.069	25.715	865.94	1.614	5.613	84.467	17.974	42.462	n.a.	9.195	n.a.	n.a.	48.644	105.526	n.a.	n.a.	n.a.	20.259	20.912	n.a.
40	2_5_a	1.027	20.508	3.351	122.056	6.106	1202.2	47.328	143.556	23.769	13029.9	11.57	108.874	8.486	1526.06	818.771	59.599	27.686	941.086	8.744	5.861	90.788	18.375	45.714	n.a.	9.879	n.a.	4.909	51.783	113.158	n.a.	n.a.	n.a.	21.356	22.53	n.a.
41	2_5_b	1.261	10.255	2.05	82.958	4.986	1091.87	41.19	136.732	20.152	12356.4	31.672	106.776	8.333	1534.04	764.78	59.364	25.318	773.974	8.186	6.483	87.9	18.681	44.353	n.a.	8.864	n.a.	n.a.	50.364	103.414	n.a.	n.a.	n.a.	21.511	20.133	n.a.
42	2_5_b	1.388	10.255	6.387	84.16	4.854	1091.14	41.53	136.929	21.596	12322.7	31.708	107.748	8.09	1536.52	760.831	57.878	25.045	807.677	8.139	6.601	88.234	18.719	43.836	n.a.	8.572	n.a.	5.045	51.068	110.624	n.a.	n.a.	n.a.	21.672	20.556	n.a.
43	3_1_a	1.2	69.374	9.488	207.973	10.38	2186.89	91.563	179.523	26.405	28840.5	51.405	218.818	16.907	3383.41	1220.97	3317.76	128.147	1309.72	20.429	0.648	322.547	61.119	5.125	n.a.	16.799	20.314	n.a.	200.433	352.069	n.a.	n.a.	n.a.	70.809	89.258	38.402
44	3_1_a	3.712	71.01	9.714	214.601	11.258	2260.92	93.928	186.442	27.97	29945.5	49.816	152.01	18.288	3486.17	2.051	3378.65	130.7	1380.9	24.359	10.346	333.446	65.738	4.682	58.696	6.659	23.339	n.a.	207.246	382.174	n.a.	10.269	n.a.	73.115	93.006	39.377
45	3_1_b	3.575	72.73	9.753	212.005	11.873	2225.21	93.147	180.184	30.418	28587.3	52.411	145.534	17.665	3388.16	1120.84	3522.77	139.59	1433.09	23.718	1.275	325.684	56.057	37.019	1544.93	n.a.	21.234	n.a.	207.141	390.808	n.a.	n.a.	n.a.	71.03	87.094	41.813
46	3_1_b	10.527	66.029	8.653	191.119	9.91	2006.42	85.334	163.925	14.562	25915.1	49.156	208.696	15.987	3090.16	1184.47	3316.91	127.088	1251.97	23.583	7.8	296.577	51.862	3.39	55.903	4.974	19.513	2.697	189.676	346.241	n.a.	9.027	n.a.	68.105	79.967	33.2
47	3_2_a	1.465	58.786	7.501	175.367	8.941	1846.62	77.192	152.808	17.398	24277.5	49.859	125.094	14.889	2874.12	1177.16	2911.2	105.435	1122.72	16.529	12.094	280.46	66.545	4.517	44.328	6.291	22.362	n.a.	174.184	294.364	n.a.	n.a.	n.a.	60.925	70.499	24.31
48	3_2_a	3.02	59.324	7.584	178.785	9.486	1890.15	78.388	155.884	18.24	24850.6	50.512	133.344	15.119	2925.74	1161.21	2953.59	107.251	1126.49	20.348	11.346	284.253	69.984	3.414	50.317	4.863	24.938	n.a.	178.314	300.409	n.a.	n.a.	n.a.	61.516	71.475	24.261

## Sheet: 3 ug fatty acidmg sample analys
ug fatty acid/mg of fatberg sample analysed	Sample	C8:0	C10:0	C11:0	C12:0	C13:0	C14:0	C14:1	C15:0	C15:1	C16:0	C16:1	C17:0	C17:1	C18:0	C18:1 trans	C18:1 cis	C18:2 trans	C18:2 cis	C18:3n6	C18:3n3	C20:0	C20:1n9	C20:2	C21:0	C20:3n6	C20:4n6	C20:3n3	C22	C20:5	C22:1	C22:2n6	C23:0	C24:0	C24:1	C22:6n3
	1_1_a	0	0.477446	0.0422836	1.57931	0.0662444	18.2096	0.546689	1.32614	0	233.941	0.605169	1.53669	0	0.00954836	16.0537	1.84585	1.34861	15.0462	0.404334	0.224698	2.61216	0.37008	0	2.51203	0.0768429	0	0	1.74691	3.67303	0	0	0	0.610966	0.830017	0
	1_1b	0.0474864	0.529774	0.0564571	1.73012	0.0741814	20.3584	0.589129	1.54984	0.108191	275.391	0.677532	1.75826	0.0678411	31.3079	16.5994	1.88519	1.42415	16.5595	0.428572	0.284229	2.94852	0.451428	0	2.78138	0.0810079	0.0397553	0.062416	1.94459	3.86735	0	0	0	0.677357	0.869587	0
	1_2a	0.0429331	0.592565	0.0193109	1.75709	0.0739756	22.3377	0.427942	1.69387	0	310.27	0.260206	1.98691	0	48.9211	11.8749	0.56553	1.64733	20.1125	0.435176	0.0862339	4.51847	0.303822	0	2.59631	0.0773473	0	0.0615956	2.80728	4.39664	0	0.0278582	0	0.923278	1.01889	0.0533852
	1_2b	0.0456076	0.48054	0.0123348	1.31222	0.0624036	20.1689	0.292699	1.50348	0.0910176	329.449	0.254003	1.57882	0.101528	49.9582	5.18467	0.135599	1.00629	13.3484	0.200777	0.0315013	3.41663	0.134999	0.628257	0.0267683	0.0456684	0	0	2.00649	3.10438	0	0	0	0.677665	0.804038	0
	1_3a	0.0414752	0.499651	0.02907	1.84838	0.0757119	23.0199	0.562921	1.70046	0	314.084	0.362937	1.64929	0.123152	35.5053	7.16146	1.09474	1.60505	19.9077	0.403915	0.0944973	2.71029	0.23389	0	2.69902	0.106143	0.190711	0.142389	1.74307	4.31183	0	0.0540045	0	0.620436	0.950625	0.0813979
	1_3b	0.0362773	0.378474	0.0158903	1.6085	0.069027	24.6796	0.424295	1.75324	0.113911	334.032	0.354606	1.67567	0.151967	35.0836	8.56238	0.786435	1.14087	13.9463	0.340334	0.0778069	2.81023	0.188714	0	2.12119	0.0708827	0	0.104547	1.84914	3.18275	0	0	0	0.636186	0.772354	0
	1_4a	0.0429745	0.343802	0.0240609	1.57732	0.0874633	28.0418	0.309493	2.0426	0.270088	431.701	0.417839	1.71914	0.247055	34.522	5.4019	0.308635	0.917763	11.81	0.293775	0.0818541	3.20249	0.128922	0.314088	0.0510238	0.0420015	0	0	2.03599	2.95294	0	0.0358453	0	0.698448	0.859576	0.0492959
	1_4b	0.0359494	0.41534	0.0272309	1.57619	0.0791762	27.1964	0.315543	1.92995	0.132061	411.856	0.224997	1.60509	0.251111	0.0360785	5.4183	0.337046	0.931674	11.9957	0.324054	0.0777752	2.9328	0.112835	0.186904	0.865953	0.0221834	0	0.0295976	1.89749	3.06886	0	0.0786833	0	0.662505	0.827526	0
	1_5a	0.0401871	0.286866	0.0304591	0.870876	0.0531493	16.543	0.303308	1.83436	0.300664	457.361	0.27118	2.01198	0.115165	66.0269	1.42669	0.321176	0.475726	8.55446	0.12486	0.0847755	7.02421	0.0706044	0.143918	0.157537	0	0	0	2.96489	2.82787	0	0.100885	0	0.901422	1.09698	0.229118
	1_5b	0.0177049	0.205363	0	0.7381	0.0527347	15.5446	0.276097	1.7923	0.282712	446.579	1.43065	1.89878	0.115064	52.7368	2.42504	1.78401	0.446167	9.78471	0.12913	0	5.5229	2.90818	0.117765	0.158323	0	0	0	2.63604	2.51437	0	0.0681634	0	0.835679	0.915	0
	Average ug/mg Sample 1	0.0350596	0.420982	0.0257098	1.45981	0.0694068	21.61	0.404812	1.71262	0.129865	354.466	0.485912	1.74206	0.117288	35.4108	8.01084	0.90642	1.09436	14.1065	0.308493	0.104337	3.76987	0.490348	0.139093	1.39695	0.0522077	0.0230466	0.0400545	2.16319	3.39	0	0.036544	0	0.724394	0.89446	0.0413197
	Total average ug/mg Fatberg sample weight	455.783									77.7708
	Total average ug/mg Fatberg sample weight	0.455783
ug fatty acid/mg of fatberg sample analysed	Sample	C8:0	C10:0	C11:0	C12:0	C13:0	C14:0	C14:1	C15:0	C15:1	C16:0	C16:1	C17:0	C17:1	C18:0	C18:1 trans	C18:1 cis	C18:2 trans	C18:2 cis	C18:3n6	C18:3n3	C20:0	C20:1n9	C20:2	C21:0	C20:3n6	C20:4n6	C20:3n3	C22	C20:5	C22:1	C22:2n6	C23:0	C24:0	C24:1	C22:6n3
	2_1a	0.0101544	0.0819885	0.0320607	0.619604	0.05054	12.6445	0.275979	2.1235	0.178881	242.579	0.441682	2.16194	0.153714	0.00970407	1.04432	0.0912281	0.118644	7.86899	0.020703	0.0290564	1.84194	0.737225	0.150332	0.0716714	0.0682804	0	0	0.942263	0.916361	0	0	0	0.361545	0.288155	0
	2_1b	0.0312664	0.150761	0.0297312	0.733172	0.0539828	13.3859	0.277894	2.02177	0	225.65	0.368856	1.91567	0.146061	28.6653	1.1036	0.100259	0.125605	4.72095	0.0291156	0.085713	1.69207	1.32487	0	0.877864	0.028424	0	0	0.863499	0.801647	0	0	0	0.327571	0.255289	0
	2_2a	0	0.0767775	0.0196197	0.897525	0.0961692	13.1343	0.389886	2.30181	0.450282	209.662	0.0720358	1.88934	0.141012	40.1783	2.63572	0.0865406	0.227889	13.55	0.207398	0	2.48842	0.460964	0	1.00373	0	0	0	0.775723	0.846422	0	0	0	0.317321	0.291215	0
	2_2b	0	0.0725192	0.0272308	0.640741	0.061294	13.259	0.312428	2.22022	0.164289	241.512	0.515925	2.00488	0.131404	35.9078	2.56481	1.70423	0.16622	7.43953	0.100252	0	1.92494	0.180503	0.0656583	0.131906	0.0186656	0	0	0.842917	0.868192	0	0	0	0.3508	0.264268	0
	2_3a	0.0389152	0.397753	0.0275848	2.2035	0.0911839	23.447	0.516955	2.88787	0.460143	297.96	0.33338	2.08741	0.174411	28.2675	0.730344	0.338082	0.180275	9.01345	0.0531893	0	1.74635	0.0197426	0.221799	0.0567964	0.0841245	0	0	0.962539	1.68148	0	0	0	0.378431	0.384521	0
	2_3b	0	0.403024	0.03002	1.95003	0.0871286	20.0412	0.538453	2.59374	0.243675	263.478	0.303002	2.03561	0.142853	13.6178	0.611949	0.453605	0.227552	10.2235	0.0142161	0.0351896	1.6497	0.0245273	0.425438	0.680084	0.141889	0	0	0.941967	2.03622	0	0	0	0.374603	0.406577	0
	2_4a	0.027211	0.575953	0.0356008	2.86006	0.118806	22.7005	0.623781	3.56386	0.0230906	392.876	0.616109	2.86609	0.186267	45.0218	1.63819	0.303687	0.276938	19.5073	0.0789208	0	3.03154	0.0475898	0	1.22136	0.022569	0	0	1.26517	1.54392	0	0	0	0.468761	0.453014	0
	2_4b	0.0188511	0.149879	0	1.45657	0.0766727	16.3288	0.352609	2.58931	0	297.506	0.504612	2.23607	0.149277	39.4344	1.19595	0.111314	0.170086	9.26852	0.0457284	0	2.88518	0.356082	0	0.909771	0	0	0	1.00696	1.01633	0	0	0	0.373622	0.355117	0
	2-5a	0.0332025	0.379373	0.0630325	2.25971	0.113202	22.4397	0.870343	2.64514	0.443688	240.868	0.210983	1.97229	0.154696	27.796	15.1438	1.07985	0.507309	14.2755	0.098401	0.107856	1.66492	0.341681	0.802402	0	0.181203	0	0.0461446	0.944014	2.05563	0	0	0	0.391181	0.408355	0
	2_5b	0.0179754	0.139175	0.0572511	1.13401	0.0667714	14.9692	0.561314	1.85699	0.28329	167.465	0.425551	1.44038	0.110269	20.836	10.3524	0.795571	0.341749	8.92503	0.110777	0.0878497	1.1952	0.251114	0.573229	0	0.118316	0	0.0338736	0.681043	1.43711	0	0	0	0.289943	0.273198	0
	Average ug/mg Sample 2	0.0177576	0.24272	0.0322132	1.47549	0.0815751	17.235	0.471964	2.48042	0.224734	257.956	0.379214	2.06097	0.148996	27.9735	3.70211	0.506436	0.234227	10.4793	0.0758701	0.0345664	2.01202	0.374429	0.223886	0.495318	0.0663471	0	0.00800182	0.92261	1.32033	0	0	0	0.363378	0.337971	0
	Total average ug/mg Fatberg sample weight	331.937
	Total average ug/mg Fatberg sample weight	0.331937
ug fatty acid/mg of fatberg sample analysed	Sample	C8:0	C10:0	C11:0	C12:0	C13:0	C14:0	C14:1	C15:0	C15:1	C16:0	C16:1	C17:0	C17:1	C18:0	C18:1 trans	C18:1 cis	C18:2 trans	C18:2 cis	C18:3n6	C18:3n3	C20:0	C20:1n9	C20:2	C21:0	C20:3n6	C20:4n6	C20:3n3	C22	C20:5	C22:1	C22:2n6	C23:0	C24:0	C24:1	C22:6n3
	3_1a	0.0248875	0.711279	0.0972901	2.14104	0.109633	22.7728	0.939821	1.85422	0.2755	297.849	0.507455	1.85908	0.176444	34.8058	6.19664	33.9285	1.31149	11.3365	0.226926	0.0551166	3.3237	0.635976	0.0475966	0.288002	0.118854	0.218847	0	2.04383	3.681	0	0.0514819	0	0.721539	0.91375	0.389932
	3_1b	0.0630442	0.620334	0.0822856	1.8022	0.0973828	19.117	0.797915	1.53837	0.201087	243.658	0.449285	1.56695	0.148861	28.9619	10.3061	30.5774	1.19221	9.98208	0.211463	0.0401435	2.78187	0.477383	0.173046	6.93065	0.0222367	0.180246	0.0119303	1.75533	3.26036	0	0.0399312	0	0.615468	0.738999	0.331822
	3_2	0.0266297	0.701278	0.0895672	2.10278	0.10941	22.4206	0.923756	1.83286	0.211601	291.698	0.58968	1.51832	0.176297	34.4367	13.8841	34.8222	1.26282	11.1054	0.218957	0.13771	3.35298	0.802108	0.0451076	0.544209	0.0662269	0.277887	0	2.07093	3.49429	0	0	0	0.719341	0.834097	0.285355
	Average ug/mg Sample 3	0.0381871	0.67763	0.0897143	2.01534	0.105475	21.4368	0.887164	1.74182	0.229396	277.735	0.515473	1.64812	0.167201	32.7348	10.1289	33.1093	1.25551	10.808	0.219115	0.0776567	3.15285	0.638489	0.0885833	2.58762	0.0691058	0.22566	0.00397675	1.9567	3.47855	0	0.030471	0	0.685449	0.828949	0.335703
	Total average ug/mg Fatberg sample weight	409.703
	Total average mg/mg Fatberg sample weight	0.409703
Average of each sample sorted by abundance, highlighted grey are the top 5 most abundant fatty acids in each sample:		C16:0	C18:0	C14:0	C18:2 cis	C18:1 trans	C20:0	C20:5	C22	C17:0	C15:0	C12:0	C21:0	C18:2 trans	C18:1 cis	C24:1	C24:0	C20:1n9	C16:1	C10:0	C14:1	C18:3n6	C20:2	C15:1	C17:1	C18:3n3	C13:0	C20:3n6	C22:6n3	C20:3n3	C22:2n6	C8:0	C11:0	C20:4n6	C22:1	C23:0
	Sample 1	354.466	35.4108	21.61	14.1065	8.01084	3.76987	3.39	2.16319	1.74206	1.71262	1.45981	1.39695	1.09436	0.90642	0.89446	0.724394	0.490348	0.485912	0.420982	0.404812	0.308493	0.139093	0.129865	0.117288	0.104337	0.0694068	0.0522077	0.0413197	0.0400545	0.036544	0.0350596	0.0257098	0.0230466	0	0
		C16:0	C18:0	C14:0	C18:2 cis	C18:1 trans	C15:0	C17:0	C20:0	C12:0	C20:5	C22	C18:1 cis	C21:0	C14:1	C16:1	C20:1n9	C24:0	C24:1	C10:0	C18:2 trans	C15:1	C20:2	C17:1	C13:0	C18:3n6	C20:3n6	C18:3n3	C11:0	C8:0	C20:3n3	C20:4n6	C22:1	C22:2n6	C23:0	C22:6n3
	Sample 2	257.956	27.9735	17.235	10.4793	3.70211	2.48042	2.06097	2.01202	1.47549	1.32033	0.92261	0.506436	0.495318	0.471964	0.379214	0.374429	0.363378	0.337971	0.24272	0.234227	0.224734	0.223886	0.148996	0.0815751	0.0758701	0.0663471	0.0345664	0.0322132	0.0177576	0.00800182	0	0	0	0	0
		C16:0	C18:1 cis	C18:0	C14:0	C18:2 cis	C18:1 trans	C20:5	C20:0	C21:0	C12:0	C22	C15:0	C17:0	C18:2 trans	C14:1	C24:1	C24:0	C10:0	C20:1n9	C16:1	C22:6n3	C15:1	C20:4n6	C18:3n6	C17:1	C13:0	C11:0	C20:2	C18:3n3	C20:3n6	C8:0	C22:2n6	C20:3n3	C22:1	C23:0
	Sample 3	277.735	33.1093	32.7348	21.4368	10.808	10.1289	3.47855	3.15285	2.58762	2.01534	1.9567	1.74182	1.64812	1.25551	0.887164	0.828949	0.685449	0.67763	0.638489	0.515473	0.335703	0.229396	0.22566	0.219115	0.167201	0.105475	0.0897143	0.0885833	0.0776567	0.0691058	0.0381871	0.030471	0.00397675	0	0

## Sheet: 4 Percentage abundance
	C14:0		C16:0		C18:0		C18:1 cis		C18:1 trans		C18:2 cis		other %
	Mean	SD	Mean	SD	Mean	SD	Mean	SD	Mean	SD	Mean	SD	Mean	SD
Sample 1	4.75696	1.11989	76.534	4.91413	7.8778	3.12514	0.214324	0.181962	1.94436	1.58511	3.88357	1.42572	4.78896	0.973323
Sample 2	5.14527	1.02754	77.0659	4.95441	8.36298	3.032	0.154855	0.131755	1.23157	1.79389	3.761	0.826727	4.27841	0.385438
Sterilised sample 1	5.14283	0.025126	67.3695	0.015411	7.9455	0.012944	8.04596	0.001606	2.6525	0.392185	0.302084	0.00734	8.54167	0.769707

## Sheet: Table S3 Notes
	Table S3: NGS sequencing data of Fatberg samples genus level sequence counts, genus level percentage counts used for heatmap and percentage abundance graph.
	Tabs	Key
	1: Genus level sequence counts	Raw genus counts allocation based on 16S NGS analysis (see methods section)
	2: Genus level percentage counts	Raw genus allocation (% of total reads for each sample)
	3: Heatmap	Top 10% most abundant of total genus reads
	4: Percentage abundance graph	Percentage abundance data used to generate Figure 6A- all genera >/=0.5%

## Sheet: 1 genus counts
GENUS	Sample 1.1	Sample 1.2	Sample 1.3	Sample 2.1	Sample 2.2	Sample 2.3
Panacagrimonas	0	0	0	1	0	2
Ectothiorhodosinus	0	6	0	12	0	0
Sporichthya	0	0	0	3	0	9
Caedibacter	41	30	26	817	6	655
Macellibacteroides	240	193	128	5	154	7
Oscillospira	22	47	22	0	5	1
Polaromonas	0	0	1	1	0	26
Mycoplana	83	66	75	3	1	1
Sinorhizobium	15	24	23	4	2	2
Nevskia	4	2	0	14	3	276
Dechloromonas	42	66	15	45	407	486
Devosia	129	98	139	29	2	12
Advenella	17	40	9	0	73	0
Heliobacterium	0	0	0	6	0	0
Ralstonia	27	50	25	91	1	31
Desulfocaldus	3	4	5	0	1	0
Chryseobacterium	6	52	9	12	176	5
Olsenella	8	15	6	1	10	1
Rhodoblastus	632	314	1776	583	22	511
Neisseria	3	1	1	17	157	42
Phytophthora	0	0	0	0	0	5
Bulleidia	222	344	160	3	9	204
Ilumatobacter	0	0	0	13	0	13
Erythrobacter	1	0	3	21	29	16
Leptonema	0	0	0	6	0	7
Sulfurospirillum	20	14	6	0	5	2
Elusimicrobium	3	0	0	0	0	0
Aridibacter	1	0	0	159	0	108
Thiobacter	0	0	0	0	0	11
Ktedonobacter	1	1	0	52	0	100
Merismopedia	7	3	0	0	0	0
Thauera	33	850	33	19	178	5
Haematobacter	23	6	10	0	0	0
Syntrophus	14	14	20	30	0	25
Actinoallomurus	0	0	0	3	0	1
Epulopiscium	0	1	1	0	0	3
Sulfurovum	19	22	26	9	1	4
Ochrobactrum	128	84	82	2	1	10
Cloacibacillus	152	246	113	5	377	5
Chloroflexus	1	0	0	454	0	83
Thalassobius	0	0	0	29	0	4
Neokomagataea	0	0	0	40	0	2
Neospora	0	0	0	220	0	32
Petrimonas	5	1	1	1	52	2
Blastocatella	0	0	0	18	0	49
Eisenbergiella	0	2	1	0	0	0
Thiohalocapsa	0	1	1	1	0	0
Aminomonas	3	2	4	0	112	0
Desulfomicrobium	5	2	9	19	104	5
Anaeromusa	22	31	23	0	27	0
Methanosarcina	0	2	1	0	0	0
Elstera	0	0	0	24	0	0
Magnetococcus	0	0	0	13	0	0
Empedobacter	0	0	0	3	2	2
Duganella	0	0	0	5	0	84
Roseovarius	0	0	0	17	0	1
Aquabacterium	18	18	43	928	18	1425
Leifsonia	12	16	9	76	0	102
Thiorhodovibrio	0	0	0	5	0	103
Faecalibacterium	127	181	85	1	47	1
Sandaracinus	0	0	0	3	0	0
Desulforhabdus	17	14	11	0	1	0
Knoellia	0	0	0	3	0	1
Rhodoplanes	2	2	1	104	0	146
Pelosinus	8	30	9	1	16	0
Candidatus Nardonella	86	58	56	0	19	1
Gemmobacter	87	47	58	168	72	45
Flexistipes	0	0	0	0	4	0
Pandoraea	3	2	1	47	7	29
Candidatus Neoehrlichia	0	0	0	0	0	17
Chlorobium	4	6	9	0	2	0
Ottowia	9	23	13	4	69	0
Azovibrio	0	8	1	0	0	0
Nitrincola	0	0	0	5	0	0
Candidatus Protochlamydia	12	22	34	111	1	164
Rhodovulum	4	2	1	0	0	0
Thermomonas	19	49	42	81	33	70
Enterobacter	157	103	80	10	42	3
Planctomyces	5	2	6	310	0	311
Halochromatium	2	1	1	1	0	4
Methyloversatilis	14	9	5	169	1	487
Rhizobacter	2	2	2	31	3	370
Brevifollis	0	0	0	5	0	0
Methylovirgula	0	0	0	26	0	3
Roseibacillus	0	0	0	154	0	24
Lacibacterium	2	3	0	46	3	215
Paludibacter	97	92	79	1	3	0
Comamonas	531	547	430	64	1289	47
Zymophilus	223	356	198	0	36	2
Candidatus Kuenenia	0	0	0	29	0	51
Pseudoflavonifractor	11	21	18	0	0	2
Vogesella	0	0	0	6	1	5
Cohnella	0	0	0	2	0	77
Thermus	0	1	3	275	0	195
Brevundimonas	30	98	45	376	1	72
Rhodovarius	21	52	37	0	1	1
Propionivibrio	6	10	1	0	0	1
Megasphaera	1061	1656	587	13	215	11
Fusicatenibacter	2	1	1	0	3	1
Francisella	0	0	0	0	0	32
Anaerococcus	3	0	2	0	0	0
Spirochaeta	2	1	1	0	0	0
Anaerofilum	69	108	42	2	4	2
Verrucosispora	0	0	0	7	0	27
Ferribacterium	0	0	0	3	0	0
Lachnoclostridium	26	26	9	0	27	0
Ideonella	824	428	548	87	12	202
Bartonella	0	0	0	0	0	3
Legionella	140	44	144	475	13	1423
Methylacidiphilum	0	0	0	47	0	3
Aminivibrio	1	2	0	0	0	0
Pseudoxanthomonas	54	115	84	539	28	39
Brachymonas	65	102	60	1	403	4
Thermoplasma	2	0	1	0	0	0
Diaphorobacter	31	51	19	11	353	9
Anoxybacillus	26	78	28	1	1	0
Rickettsia	0	5	1	100	0	89
Demequina	0	0	0	5	0	0
Acidisoma	18	25	28	0	0	0
Amaricoccus	2	0	0	33	0	3
Roseburia	0	0	1	0	4	0
Actinobaculum	109	150	60	0	72	0
Methylocaldum	7	2	1	0	0	0
Catenibacterium	1	2	0	1	0	0
Fluoribacter	9	10	2	0	0	0
Thalassomonas	1	1	2	0	0	0
Altererythrobacter	1	1	1	0	0	0
Sporomusa	9	34	12	0	3	0
Corynebacterium	3	9	4	4	0	3
Thermovenabulum	0	0	0	12	0	0
Haemophilus	0	0	0	4	0	0
Filomicrobium	0	0	0	60	0	12
Nannocystis	0	1	0	24	0	20
Cyanothece	10	12	15	1495	9	1997
Trichodesmium	0	44	0	0	2	1
Segetibacter	0	0	0	0	5	0
Aspergillus	0	24	0	10	0	0
Acetobacterium	523	859	368	21	60	31
Vampirovibrio	0	0	0	9	0	98
Novosphingobium	3323	1358	3676	253	35	323
Lactobacillus	225	133	130	2	29	3
Microbulbifer	0	0	0	4	0	1
Limnobacter	0	0	0	8	0	32
Paenirhodobacter	740	263	484	3	4	8
Opitutus	9	5	1	5	0	18
Chlamydophila	0	0	0	3	0	0
Pirellula	4	7	5	290	2	232
Burkholderia	25	12	24	1299	162	803
Delftia	0	3	26	1	13	1
Actinomyces	8	18	6	8	25	6
Curvibacter	4	2	1	35	26	499
Hyphomicrobium	63	59	82	2418	24	2021
Pseudonocardia	3	1	2	93	1	334
Hydrogenophaga	8	2	9	823	102	201
Allisonella	2	4	0	0	0	0
Acidibacter	0	0	0	13	0	11
Mucilaginibacter	1	0	1	12	0	122
Dermacoccus	0	0	0	0	0	13
Cytophaga	6	6	8	109	5	169
Vitreoscilla	9	7	6	4	1459	7
Albimonas	0	0	0	2	0	1
Chaetosphaeridium	0	0	0	5	0	0
Phascolarctobacterium	5044	10748	6633	40	160	70
Methylibium	4	1	6	339	0	256
Carnobacterium	0	0	0	16	0	12
Klebsiella	2749	1613	1781	34	170	29
Anaerosinus	96	54	52	1	37	0
Persicitalea	0	0	0	12	0	0
Chthoniobacter	6	13	2	714	1	285
Roseateles	1	2	0	9	1	98
Compostimonas	33	39	13	6	13	57
Fretibacterium	0	0	0	0	6	0
Gallionella	0	1	0	6	0	58
Reyranella	4	2	0	33	0	16
Candidatus Captivus	0	0	0	0	0	8
Paucibacter	1	6	8	4	0	7
Haliea	0	0	0	6	0	5
Pusillimonas	0	0	0	54	0	39
Acidomonas	4	1	5	1	0	1
Dehalogenimonas	0	0	0	20	0	11
Imtechium	15	34	51	517	53	186
Aquimonas	2	0	0	0	21	0
Terrimonas	2	1	2	158	13	995
Calidifontibacter	0	0	0	14	1	12
Rothia	0	0	0	10	0	0
Emticicia	0	0	0	7	0	10
Xanthobacter	141	68	155	49	2	10
Christensenella	1	3	0	0	0	0
Flavonifractor	124	162	114	3	8	0
Lewinella	1	1	2	189	8	307
Magnetospirillum	3	4	0	0	0	0
Massilia	3	0	5	212	1	35
Candidatus Saccharimonas	9	21	23	726	391	1256
Methanosaeta	253	169	245	27	7	8
Holospora	0	0	0	6	0	3
Serratia	4	7	5	1	3	0
Cyanobacterium	0	3	1	18	0	4
Diplorickettsia	0	0	0	1	0	2
Tsukamurella	4	1	0	2	1	2
Candidatus Lariskella	0	0	0	1	0	24
Nitratireductor	0	0	0	16	0	3
Thermoleophilum	0	0	0	4	0	0
Ornatilinea	11	30	10	0	0	0
Streptomyces	0	0	1	0	3	0
Pseudoruegeria	1	0	2	0	0	0
Elioraea	0	0	0	22	0	3
Micavibrio	0	0	0	35	0	25
Alcaligenes	12	14	13	0	2	1
Methylocystis	65	50	52	384	9	1049
Rhodomicrobium	20	21	15	879	4	227
Leclercia	841	568	526	232	100	11
Solimonas	3	2	0	1	1	27
Ancalomicrobium	12	16	9	0	0	0
Methylocella	12	13	14	666	3	732
Orientia	0	0	0	0	0	3
Labilithrix	0	0	0	8	6	3
Edaphobacter	2	1	0	61	1	201
Ethanoligenens	26	40	32	1	1	0
Rhodopirellula	2	3	1	150	0	56
Flavitalea	0	2	5	225	1	576
Luteipulveratus	0	0	0	3	0	0
Byssovorax	12	13	4	291	7	341
Algisphaera	0	1	1	94	0	86
Paracraurococcus	3	0	0	0	0	0
Litorimonas	1	2	3	128	1	675
Oligella	2	1	2	0	3	0
Aeromonas	162	132	121	8	223	6
Nitrosomonas	1	2	0	0	0	0
Rubrobacter	1	1	0	0	1	310
Chitinophaga	297	107	414	129	34	340
Steroidobacter	5	12	7	482	10	1384
Pedobacter	2	0	0	47	0	78
Desulforegula	2	0	1	31	0	0
Anaerolinea	0	0	0	11	0	5
Nitrospirillum	1	1	0	20	0	14
Tannerella	778	568	353	9	11	3
Thermoanaerobacter	0	0	1	2	0	0
Granulicatella	2	0	0	5	5	0
Achromobacter	12	1	8	13	0	3
Hyphomonas	0	0	0	10	1	70
Ruminococcus	125	172	56	34	18	19
Caldisericum	3	0	0	0	0	0
Chromobacterium	1	6	2	0	0	0
Acinetobacter	421	243	380	2207	3654	1217
Ectothiorhodospira	2	0	0	32	5	119
Cruoricaptor	1	1	1	251	2	5
Pasteurella	1	1	2	0	4	1
Selenomonas	798	1323	655	2	537	6
Neochlamydia	9	13	33	95	0	53
Pseudomonas	257	111	192	319	13	494
Caulobacter	26	11	40	53	1	78
Limnohabitans	6	11	3	0	4	0
Anaerorhabdus	20	35	23	0	21	0
Azospirillum	57	50	53	187	1	15
Phenylobacterium	8	9	15	80	7	105
Rhodobacter	4458	2084	3582	2244	83	1161
Flexibacter	186	23	119	300	2	403
Sedimentibacter	0	0	0	0	9	0
Rhodanobacter	6	6	2	11	3	778
Actinomadura	0	0	0	3	0	0
Sebaldella	12	14	12	6	3595	7
Pontibacter	0	0	0	9	0	1
Enterococcus	7	3	4	0	17	0
Melioribacter	0	0	0	7	0	1
Alteromonas	1	0	0	8	0	0
Methanospirillum	11	6	29	0	0	0
Prevotella	1589	580	760	10	108	9
Ehrlichia	0	0	0	1	0	10
Litorilinea	0	1	1	245	0	7
Thermomicrobium	0	0	0	74	0	6
Desulfococcus	10	4	1	0	0	0
Aquisphaera	1	3	3	10	0	7
Pedomicrobium	19	17	35	96	0	5
Rhodovastum	21	11	16	2296	10	126
Armatimonas	0	0	0	4	0	2
Candidatus Xiphinematobacter	0	1	0	116	0	78
Mycobacterium	15	11	11	36	0	17
Gemmata	2	0	1	321	6	176
Thiobacillus	19	26	13	710	11	1692
Cedecea	14	7	13	0	0	0
Fluviicola	13	4	2	7	4	2
Sphingorhabdus	1	0	3	1	0	2
Seirospora	2	3	1	0	0	0
Ancylobacter	0	0	1	190	0	8
Zavarzinella	3	1	2	231	0	32
Tetrasphaera	0	3	1	6	1	7
Pelagibius	0	0	0	23	0	5
Ferrithrix	1	1	1	7	0	1
Acidothermus	0	3	2	4	0	0
Rhodocyclus	80	120	47	0	474	6
Micromonospora	0	0	0	17	0	6
Desulfobulbus	13	12	21	9	1773	8
Coleochaete	55	41	55	0	0	0
Coxiella	3	6	2	170	2	342
Arthrosphaera	0	0	0	7	0	0
Stenotrophomonas	32	92	30	65	10	27
Tyzzerella	0	0	0	0	8	0
Paenibacillus	0	0	0	10	0	8
Gloeobacter	3	8	2	50	0	18
Desulfonatronum	0	0	0	4	0	0
Aquicella	2	7	7	382	2	238
Aminobacterium	14	31	14	0	0	1
Aetherobacter	0	0	0	0	0	18
Synechococcus	0	0	0	5	0	33
Dehalococcoides	0	0	0	58	0	3
Acidithiobacillus	0	0	1	15	0	76
Thermoflavimicrobium	0	0	0	4	0	10
Xenophilus	4	8	3	3	1	1
Rhizobium	2550	1944	2707	347	63	737
Methylomicrobium	0	0	0	5	0	0
Desulfitispora	0	0	0	0	4	0
Kofleria	0	0	1	55	0	6
Taibaiella	16	4	1	0	0	0
Anaerobiospirillum	0	1	0	0	3	0
Solirubrobacter	0	0	0	3	0	10
Sporosarcina	0	0	0	4	0	6
Aciditerrimonas	0	0	0	29	0	20
Methylopila	0	0	1	8	0	21
Wolbachia	0	4	0	0	0	8
Streptococcus	135	130	70	29	7120	30
Sulfuritalea	0	0	1	34	0	107
Succinispira	2	3	4	0	51	0
Alsobacter	0	0	0	7	0	0
Zoogloea	18	25	13	65	503	26
Gemmatimonas	3	0	4	66	2	213
Smithella	0	4	5	0	0	0
Schlegelella	0	0	0	91	0	34
Brucella	0	0	0	7	0	0
Dokdonella	3	5	5	59	5	568
Uruburuella	118	37	83	12	1656	10
Georgfuchsia	6	0	1	0	0	2
Acidisphaera	17	3	8	279	0	135
Bilophila	14	3	3	0	6	0
Marispirillum	0	0	0	11	0	28
Sarcina	0	1	3	0	0	0
Sphingomonas	582	201	615	1917	15	1575
Roseimicrobium	3	1	0	68	1	38
Methylophaga	3	0	1	13	2	54
Bacillus	10	5	3	98	1	21
Polyangium	0	3	1	86	1	125
Hyalangium	3	0	0	0	0	0
Nitrosococcus	1	2	3	262	2	213
Candidatus Pelagibacter	0	0	0	5	0	0
Alistipes	1	5	3	0	2	0
Leadbetterella	0	0	0	0	43	0
Methanoculleus	0	2	2	0	0	0
Oscillibacter	14	28	16	0	1	0
Vibrio	1	1	2	3	0	74
Akkermansia	18	49	28	0	3	0
Bacteriovorax	2	0	2	14	2	1
Parasegetibacter	0	1	0	43	0	14
Pseudofulvimonas	0	0	0	9	0	2
Dorea	1	2	0	0	8	0
Propionigenium	6	2	0	0	3	0
Bosea	127	172	107	5	3	25
Adhaeribacter	0	0	0	54	0	2
Azospira	14	18	22	49	4	2193
Thiohalophilus	1	0	0	5	0	3
Ferruginibacter	2854	1301	4051	186	26	1631
Rothia	17	25	23	1	4	2
Cystobacter	0	0	0	0	0	10
Candidatus Protistobacter	0	0	0	0	4	0
Hylemonella	4	2	1	1	5	2
Prolixibacter	2	3	0	0	5	0
Candidatus Liberibacter	1	0	0	9	0	0
Prosthecobacter	6	10	9	1515	2	1034
Thiorhodospira	0	0	0	8	0	0
Candidatus Trichorickettsia	0	0	0	6	0	4
Methanobacterium	17	23	29	3	0	1
Pelotomaculum	67	40	61	71	13287	373
Bauldia	290	260	265	1	6	3
Amorphus	0	0	0	5	0	0
Methanotorris	0	0	0	3	0	5
Leptotrichia	8	4	4	0	912	3
Rhodopseudomonas	0	0	0	0	0	10
Gelria	2	2	0	0	0	0
Kluyvera	204	114	107	2	188	6
Buttiauxella	19	15	19	1	14	0
Sporocytophaga	0	0	0	7	0	7
Azohydromonas	0	1	1	12	0	107
Denitrobacterium	1	6	0	0	1	0
Bacteroides	3886	2799	2033	29	1039	31
Acidobacterium	55	58	66	1707	9	1529
Lactococcus	11	13	10	7	2227	3
Blastopirellula	16	22	8	217	0	86
Woodsholea	0	0	0	9	0	58
Methyloligella	0	0	0	3	0	3
Pelobacter	0	1	0	21	9	0
Anaerovorax	0	1	0	0	55	0
Desulfuromonas	0	1	0	12	0	15
Aquincola	0	0	0	27	0	49
Bryobacter	0	0	0	16	0	0
Xanthomonas	15797	8487	13453	216	192	248
Pectinatus	5	8	12	0	5	0
Sphingobium	2222	609	3059	942	19	256
Algorimarina	0	41	0	63	0	64
Pleomorphomonas	221	121	218	0	14	3
Rhizomicrobium	2	1	2	148	1	392
Intestinimonas	1039	2488	1084	16	31	19
Parabacteroides	1617	826	811	4	31	8
Turneriella	2	1	0	32	2	339
Riftia	1	0	0	14	0	1
Halothiobacillus	0	0	0	12	0	0
Thioclava	1	0	0	9	0	0
Chelatococcus	37	44	39	3	2	0
Sandaracinobacter	2	11	8	10	4	0
Crocinitomix	1	0	0	8	12	188
Niabella	1	0	0	1	67	23
Nitrospira	1	1	0	124	3	143
Anaeroarcus	9	26	8	1	9	0
Thermacetogenium	0	1	1	146	0	97
Methylobacter	0	2	1	0	0	0
Dongia	0	0	0	3	0	20
Ensifer	41	32	23	1	0	1
Acidiferrobacter	0	1	0	0	0	8
Hydrocarboniphaga	0	0	0	0	0	10
Rikenella	39	46	31	0	1	1
Frateuria	0	0	0	1	0	3
Cloacibacterium	1728	1570	2564	93	14442	68
Frankia	0	0	0	0	0	26
Microvirga	7	12	5	4	4	0
Intestinibacter	25	32	15	2	2	0
Parachlamydia	11	7	6	453	0	55
Parvularcula	0	0	0	0	0	5
Afipia	5	6	5	188	0	91
Geoalkalibacter	0	0	0	22	0	4
Pterostichus	0	0	0	0	0	35
Giesbergeria	7	6	4	0	2	0
Lysobacter	6	45	9	33	3	262
Geothermobacter	0	1	0	60	0	46
Anabaena	2	1	1	345	2	96
Aquamicrobium	1	1	1	0	0	6
Alcanivorax	0	0	0	2	0	29
Pyramidobacter	2	0	0	0	0	1
Laribacter	1	1	0	0	24	0
Porphyromonas	9	2	4	5	2	0
Methanocella	3	0	1	0	0	0
Azotobacter	78	21	23	1	0	2
Roseinatronobacter	1	0	0	0	0	18
Desulfuromusa	0	0	0	3	0	0
Coraliomargarita	5	12	4	8	0	1
Proteiniphilum	0	0	0	0	121	1
Sterolibacterium	26	14	22	931	18	4143
Rufibacter	0	0	0	3	0	0
Collinsella	0	6	1	0	0	0
Variovorax	0	3	2	62	1	18
Ramlibacter	2	1	0	0	0	0
Methanolinea	5	0	8	0	0	0
Pantoea	6	0	2	0	0	0
Trabulsiella	51	43	31	1	1	0
Methylosinus	138	96	185	103	2	183
Prosthecomicrobium	0	0	0	6	0	0
Catellatospora	0	0	0	0	0	23
Methanobrevibacter	30	46	47	2	4	6
Limimonas	0	0	0	6	0	0
Stappia	7	6	1	3	0	7
Bradyrhizobium	22	17	19	1476	11	454
Runella	0	0	0	5	5	0
Starkeya	27	15	28	0	0	0
Syntrophorhabdus	15	30	15	0	1	0
Yersinia	4	4	2	0	1	0
Staphylococcus	0	2	0	0	1	0
Alloactinosynnema	0	0	0	1	0	4
Alkanibacter	1	0	0	19	0	51
Roseobacter	0	0	0	0	0	20
Rhodopila	22	10	25	43	0	53
Sorangium	0	0	0	5	1	15
Vulgatibacter	0	0	0	53	0	56
Fusobacterium	2	2	1	165	0	41
Methylothermus	0	0	0	0	1	53
Simplicispira	0	0	0	4	4	0
Geobacter	8	12	5	314	2	119
Fibrobacter	0	0	0	24	0	4
Synergistes	196	404	177	2	84	5
Hirschia	0	0	1	1	0	15
Mesorhizobium	17	19	12	212	2	484
Isosphaera	27	33	32	146	2	230
Paracoccus	344	222	260	38	61	210
Tahibacter	0	0	0	2	0	14
Roseiflexus	0	0	0	10	1	91
Blastochloris	0	0	0	14	0	3
Rhodococcus	5	3	2	538	23	362
Marinobacter	0	0	0	10	0	18
Acidovorax	244	483	181	420	4100	79
Anaeromyxobacter	1	4	2	134	1	38
Subdoligranulum	120	160	133	1	26	2
Acidimicrobium	0	0	0	0	0	8
Succinivibrio	0	0	0	0	5	0
Nordella	5	6	1	29	1	49
Sandarakinorhabdus	1	2	1	1	0	4
Agrobacterium	107	91	79	10	1	2
Methanomassiliicoccus	0	6	0	0	0	0
Acetanaerobacterium	1	8	4	0	2	0
Porphyra	2	1	0	0	36	2
Phyllobacterium	13	4	6	1	0	0
Terriglobus	2	0	2	7	0	20
Candidatus Thiobios	0	1	0	1	0	8
Saccharospirillum	8	7	5	255	1	335
Saccharofermentans	29	97	24	0	17	1
Methanosphaera	3	0	2	0	0	0
Loktanella	0	0	0	0	3	0
Acidocella	120	34	137	3	5	13
Inquilinus	0	0	0	2	0	4
Formivibrio	0	0	0	0	14	0
Oceanibaculum	0	0	0	18	0	3
Rubrimonas	0	0	0	38	0	3
Shigella	260	246	142	3	32	0
Acidaminococcus	1139	2216	1220	7	210	10
Bythopirellula	0	0	0	8	0	14
Flavisolibacter	11	5	7	1215	5	1281
Nocardia	2	2	2	17	0	12
Actinoplanes	0	0	0	9	1	22
Rhodospirillum	0	0	0	14	0	4
Aminobacter	1	0	0	1	0	2
Tumebacillus	1	0	1	153	1	15
Candidatus Competibacter	36	27	16	2	172	2
Pseudolabrys	0	1	3	34	0	43
Bordetella	13	20	24	0	1	12
Methanoregula	9	8	4	0	0	0
Insolitispirillum	22	5	3	0	0	0
Thiodictyon	1	1	0	160	0	4
Dyadobacter	5	0	1	0	13	4
Acetobacter	303	121	160	5	4	2
Pinus	0	0	0	50	1	109
Thiohalomonas	0	0	0	0	0	12
Janthinobacterium	1	1	0	4	0	8
Aromatoleum	0	0	0	0	1	14
Caldilinea	0	1	2	442	2	7
Simkania	1	0	0	85	0	47
Fimbriimonas	0	0	0	20	0	43
Dietzia	0	0	0	18	0	0
Candidatus Accumulibacter	4	1	2	0	0	0
Acanthamoeba	0	0	0	3	0	4
Rhodocista	0	0	0	14	1	15
Actinocorallia	0	0	1	75	0	243
Acetonema	4	5	8	0	3	0
Solitalea	0	0	0	1	3	0
Trichococcus	14	26	14	5	11	3
Myxozyma	0	0	0	1	0	2
Ferrimicrobium	1	1	0	30	0	9
Kaistia	50	34	49	0	2	3
Kaistobacter	0	2	1	52	0	53
Shinella	48	77	53	10	1	5
Bellilinea	386	768	424	73	6	25
Derxia	0	3	0	67	0	31
Leptothrix	6	1	5	7	2	579
Enhydrobacter	47	20	34	11	3413	24
Nocardioides	0	0	0	0	1	7
Desulfoglaeba	0	0	0	1	0	3
Herminiimonas	0	0	0	0	0	34
Acetivibrio	0	0	0	0	0	11
Veillonella	326	280	155	25	8609	20
Verrucomicrobium	43	31	62	2674	8	609
Pseudoclavibacter	0	1	0	0	0	3
Nitrosospira	1	5	5	136	0	43
Rubribacterium	0	0	0	133	1	5
Meiothermus	0	7	0	0	0	28
Rubrivivax	0	0	0	10	0	14
Erysipelothrix	20	38	31	2	153	1
Desulfovibrio	976	1161	681	62	1260	92
Methylococcus	3	6	1	0	1	3
Arenimonas	6	2	2	35	6	185
Fulvimonas	0	0	0	0	4	0
Roseomonas	119	156	145	46	4	17
Gallicola	2	4	1	0	25	1
Granulicella	0	0	0	13	0	16
Paludibacterium	6	3	9	0	129	1
Gaiella	0	0	0	32	0	23
Longilinea	44	103	55	24	1	3
Methylogaea	11	151	2	1	1	1
Robiginitomaculum	0	0	0	0	0	20
Sulfuricurvum	111	277	15	3	0	3
Flavihumibacter	0	1	0	179	1	8
Haliscomenobacter	1	0	0	238	41	39
Acidaminobacter	4	0	0	0	0	0
Holophaga	23	61	22	126	1	639
Butyrivibrio	2131	2520	2073	8	41	21
Bifidobacterium	21	29	20	5	11	8
Blastomonas	5	1	5	675	5	193
Luedemannella	0	0	0	5	0	8
Azonexus	3	0	0	0	0	0
Oribacterium	28	47	30	1	2	0
Labrys	3	0	1	43	0	1
Moryella	27	93	44	1	9	0
Eubacterium	119	316	175	13	17	5
Sphingoterrabacterium	0	0	0	2	0	34
Chlamydia	2	1	2	526	2	411
Phaselicystis	0	0	0	29	0	13
Youngiibacter	0	0	0	0	5	0
Cryocola	0	0	0	5	0	10
Rudaea	1	0	11	19	1	184
Sanguibacter	0	3	1	0	0	0
Jahnella	0	0	0	18	0	16
Carboxydothermus	0	3	1	0	0	0
Desulfofaba	0	0	0	7	0	0
Thiofractor	24	7	0	0	0	0
Arthrobacter	1	6	1	631	0	82
Dialister	12	13	11	0	24	0
Thiomonas	17	11	29	377	14	2115
Rhodoferax	0	2	2	206	3	25
Gordonia	7	4	2	3	0	0
Gordonibacter	1	0	0	0	174	0
Chitinimonas	0	0	0	3	0	0
Lapillicoccus	0	0	0	7	1	19
Rickettsiella	1	0	0	125	0	8
Tolumonas	23	4	14	7	80	1
Corallococcus	0	0	0	5	0	0
Candidatus Metachlamydia	23	13	39	159	0	59
Sphingobacterium	76	29	81	38	37	39
Sphingosinicella	0	1	0	2	0	0
Citrobacter	733	467	440	634	88	7
Leptolinea	4	14	5	0	0	1
Arcobacter	49	39	10	2	362	3
Niastella	1	4	3	74	0	14
Haliangium	1	2	6	31	0	376
Asticcacaulis	0	0	0	8	0	16
Pseudochrobactrum	48	49	30	0	1	0
Defluviicoccus	8	28	13	1	2	0
Thioalkalivibrio	0	0	0	0	0	14
Hartmannibacter	0	0	0	8	0	0
Azoarcus	2	4	1	16	13	33
Flavobacterium	2	2	2	277	3	52
Oligotropha	15	17	12	1339	7	102
Sediminihabitans	0	0	0	3	0	0
Prototheca	88	86	84	5	2	4
Gulbenkiania	0	0	0	0	3	0
Gynuella	0	0	0	0	1	9
Luteimonas	2	3	4	9	1	0
Thioprofundum	0	0	0	2	0	17
Treponema	4	4	18	0	0	0
Bdellovibrio	14	48	12	489	12	355
Thermodesulfobium	1	1	2	0	0	0
Plesiocystis	0	0	0	3	0	1
Herbaspirillum	23	20	27	201	4125	48
Sphaerobacter	1	2	0	157	0	22
Finegoldia	3	0	2	0	0	0
Clostridium	1679	2285	1843	348	364	350
Blautia	20	34	9	1	4	1
Candidatus Babela	0	0	0	14	0	0
Pedosphaera	0	0	0	29	1	65
Leptolyngbya	0	0	0	10	0	38
Sphaerotilus	0	0	0	9	32	4
Facklamia	2	17	4	0	2	0
Pasteuria	0	0	0	12	0	2
Beijerinckia	2	10	12	28	1	82
Aquaspirillum	0	5	0	0	4	0
Pseudogulbenkiania	0	1	0	5	0	0
Tepidiphilus	4	10	1	0	1	0
Saccharothrix	0	0	0	1	0	2
Candidatus Koribacter	0	0	0	0	0	3
Cupriavidus	0	0	0	6	0	2
Barnesiella	16	9	3	0	2	0
Kitasatospora	0	0	0	7	0	22
Chelativorans	0	0	0	8	0	2
Pseudoxanthobacter	63	55	79	39	1	4
Saccharibacter	40	58	44	39	871	439
Sporobacter	12	23	16	1	2	1
Conexibacter	0	6	0	0	0	4
Sphingopyxis	36	29	26	1206	80	1427
Acidiphilium	0	0	0	0	0	3
Thermaerobacter	0	0	0	26	0	34
Candidatus Odyssella	78	35	44	59	4	52
Rhodobium	0	0	0	1	0	2
Schlesneria	0	1	0	52	0	79
Thermoactinomyces	0	1	0	1	3	0
Rudaeicoccus	0	0	0	6	0	1
Iamia	0	0	0	3	0	6
Thermodesulforhabdus	0	0	0	4	0	0
Ignavibacterium	0	0	0	3	0	0
Pleomorphobacterium	0	0	2	2	0	0
Methylobacterium	0	7	0	0	0	7
Dyella	10	3	4	3	3	84
Desulfosporosinus	0	0	0	10	0	2
Chondromyces	16	13	13	53	3	300
Turicibacter	267	377	347	3	3	6
Candidatus Solibacter	0	0	0	38	0	23
Thermanaerothrix	0	0	0	12	0	0
Serpens	0	0	0	22	0	1
Candidatus Rhabdochlamydia	4	3	4	1093	4	302
Leucobacter	48	44	28	2	6	0
Parvibaculum	1	3	3	0	0	0
Candidatus Microthrix	1	4	0	0	0	0
Denitratisoma	2	0	0	134	8	240
Candidatus Alysiosphaera	0	3	1	55	0	28
Laceyella	0	0	0	4	0	0
Desulfonispora	0	3	1	0	0	0
Halanaerobacter	0	0	0	4	0	0
Telmatospirillum	3	3	1	0	0	0
Candidatus Carsonella	0	0	0	5	0	0
Pannonibacter	7	7	5	0	0	0
Phycisphaera	1	0	0	134	0	173
Plasticicumulans	7	30	1	0	0	0
Deinococcus	0	0	0	0	0	7
Streptacidiphilus	0	0	0	0	0	7
Candidatus Soleaferrea	9	15	18	0	0	0
Thermincola	2	1	3	0	0	0
Stella	0	0	0	1	0	7
Desulfovirga	2	6	3	24	0	4
Candidatus Thiopilula	0	0	0	22	0	28
Alkanindiges	7	15	5	32	4	453
Methylorosula	0	0	1	2	0	10
Aggregatibacter	0	3	0	0	0	0
Marmoricola	0	0	0	1	0	16
Proteocatella	1	1	1	0	150	1
Rhodovibrio	0	0	0	1	0	2
Candidatus Amoebophilus	0	0	0	7	0	0
Kouleothrix	0	0	0	20	0	54
Nitrosovibrio	3	2	1	170	6	509
Raoultella	667	277	480	6	243	8
Pseudorhodobacter	0	0	0	6	4	3
Beggiatoa	0	0	1	44	0	46
Rheinheimera	0	0	0	3	0	6
Propionispora	0	2	1	0	0	0
Ohtaekwangia	3	6	6	450	3	759
Dysgonomonas	188	81	140	0	554	1
Luteolibacter	6	1	3	182	21	50
Prochlorococcus	0	0	0	36	0	146
Spirosoma	0	0	0	25	0	0
Moraxella	9	8	5	0	17	0
Candidatus Cardinium	3	0	6	0	0	26
Stenoxybacter	4	1	0	0	268	0
Gluconacetobacter	14	6	18	3	2	16
Xylophilus	0	1	2	0	0	0
Holdemanella	2	7	3	0	3	0
Sediminibacterium	2	3	5	20	0	11
Ardenticatena	1	1	0	10	68	2
Oleomonas	41	54	49	1	1	8
Rhodothermus	0	0	0	25	0	49
Singulisphaera	10	13	7	1417	3	202
Peredibacter	3	39	1	0	0	0
Tabrizicola	0	0	0	10	2	2
Defluviimonas	9	14	11	49	4	577
Undibacterium	0	1	0	4	2	13
Papillibacter	0	0	0	29	0	89

## Sheet: 2 genus percentages
GENUS	Sample 1.1	Sample 1.2	Sample 1.3	Sample 2.1	Sample 2.2	Sample 2.3
Panacagrimonas	0	0	0	0.00149781	0	0.00285943
Ectothiorhodosinus	0	0.00897143	0	0.0179738	0	0
Sporichthya	0	0	0	0.00449344	0	0.0128674
Caedibacter	0.0535577	0.0448571	0.0368538	1.22371	0.00689196	0.936463
Macellibacteroides	0.313508	0.288581	0.181434	0.00748907	0.176894	0.010008
Oscillospira	0.0287383	0.0702762	0.031184	0	0.0057433	0.00142972
Polaromonas	0	0	0.00141745	0.00149781	0	0.0371726
Mycoplana	0.108422	0.0986857	0.106309	0.00449344	0.00114866	0.00142972
Sinorhizobium	0.0195943	0.0358857	0.0326015	0.00599125	0.00229732	0.00285943
Nevskia	0.00522514	0.00299048	0	0.0209694	0.00344598	0.394601
Dechloromonas	0.054864	0.0986857	0.0212618	0.0674016	0.467504	0.694842
Devosia	0.168511	0.146533	0.197026	0.0434366	0.00229732	0.0171566
Advenella	0.0222068	0.0598095	0.0127571	0	0.0838521	0
Heliobacterium	0	0	0	0.00898688	0	0
Ralstonia	0.0352697	0.0747619	0.0354364	0.136301	0.00114866	0.0443212
Desulfocaldus	0.00391885	0.00598095	0.00708727	0	0.00114866	0
Chryseobacterium	0.00783771	0.0777524	0.0127571	0.0179738	0.202164	0.00714858
Olsenella	0.0104503	0.0224286	0.00850473	0.00149781	0.0114866	0.00142972
Rhodoblastus	0.825572	0.469505	2.5174	0.873225	0.0252705	0.730584
Neisseria	0.00391885	0.00149524	0.00141745	0.0254628	0.18034	0.060048
Phytophthora	0	0	0	0	0	0.00714858
Bulleidia	0.289995	0.514362	0.226793	0.00449344	0.0103379	0.291662
Ilumatobacter	0	0	0	0.0194716	0	0.0185863
Erythrobacter	0.00130628	0	0.00425236	0.0314541	0.0333111	0.0228754
Leptonema	0	0	0	0.00898688	0	0.010008
Sulfurospirillum	0.0261257	0.0209333	0.00850473	0	0.0057433	0.00285943
Elusimicrobium	0.00391885	0	0	0	0	0
Aridibacter	0.00130628	0	0	0.238152	0	0.154409
Thiobacter	0	0	0	0	0	0.0157269
Ktedonobacter	0.00130628	0.00149524	0	0.0778863	0	0.142972
Merismopedia	0.00914399	0.00448571	0	0	0	0
Thauera	0.0431074	1.27095	0.046776	0.0284585	0.204461	0.00714858
Haematobacter	0.0300445	0.00897143	0.0141745	0	0	0
Syntrophus	0.018288	0.0209333	0.0283491	0.0449344	0	0.0357429
Actinoallomurus	0	0	0	0.00449344	0	0.00142972
Epulopiscium	0	0.00149524	0.00141745	0	0	0.00428915
Sulfurovum	0.0248194	0.0328952	0.0368538	0.0134803	0.00114866	0.00571886
Ochrobactrum	0.167204	0.1256	0.116231	0.00299563	0.00114866	0.0142972
Cloacibacillus	0.198555	0.367828	0.160172	0.00748907	0.433045	0.00714858
Chloroflexus	0.00130628	0	0	0.680007	0	0.118666
Thalassobius	0	0	0	0.0434366	0	0.00571886
Neokomagataea	0	0	0	0.0599125	0	0.00285943
Neospora	0	0	0	0.329519	0	0.0457509
Petrimonas	0.00653142	0.00149524	0.00141745	0.00149781	0.0597303	0.00285943
Blastocatella	0	0	0	0.0269606	0	0.070056
Eisenbergiella	0	0.00299048	0.00141745	0	0	0
Thiohalocapsa	0	0.00149524	0.00141745	0.00149781	0	0
Aminomonas	0.00391885	0.00299048	0.00566982	0	0.12865	0
Desulfomicrobium	0.00653142	0.00299048	0.0127571	0.0284585	0.119461	0.00714858
Anaeromusa	0.0287383	0.0463524	0.0326015	0	0.0310138	0
Methanosarcina	0	0.00299048	0.00141745	0	0	0
Elstera	0	0	0	0.0359475	0	0
Magnetococcus	0	0	0	0.0194716	0	0
Empedobacter	0	0	0	0.00449344	0.00229732	0.00285943
Duganella	0	0	0	0.00748907	0	0.120096
Roseovarius	0	0	0	0.0254628	0	0.00142972
Aquabacterium	0.0235131	0.0269143	0.0609505	1.38997	0.0206759	2.03734
Leifsonia	0.0156754	0.0239238	0.0127571	0.113834	0	0.145831
Thiorhodovibrio	0	0	0	0.00748907	0	0.147261
Faecalibacterium	0.165898	0.270638	0.120484	0.00149781	0.053987	0.00142972
Sandaracinus	0	0	0	0.00449344	0	0
Desulforhabdus	0.0222068	0.0209333	0.015592	0	0.00114866	0
Knoellia	0	0	0	0.00449344	0	0.00142972
Rhodoplanes	0.00261257	0.00299048	0.00141745	0.155773	0	0.208738
Pelosinus	0.0104503	0.0448571	0.0127571	0.00149781	0.0183786	0
Candidatus Nardonella	0.11234	0.0867238	0.0793775	0	0.0218245	0.00142972
Gemmobacter	0.113647	0.0702762	0.0822124	0.251633	0.0827035	0.0643372
Flexistipes	0	0	0	0	0.00459464	0
Pandoraea	0.00391885	0.00299048	0.00141745	0.0703972	0.00804062	0.0414617
Candidatus Neoehrlichia	0	0	0	0	0	0.0243052
Chlorobium	0.00522514	0.00897143	0.0127571	0	0.00229732	0
Ottowia	0.0117566	0.0343905	0.0184269	0.00599125	0.0792575	0
Azovibrio	0	0.0119619	0.00141745	0	0	0
Nitrincola	0	0	0	0.00748907	0	0
Candidatus Protochlamydia	0.0156754	0.0328952	0.0481935	0.166257	0.00114866	0.234473
Rhodovulum	0.00522514	0.00299048	0.00141745	0	0	0
Thermomonas	0.0248194	0.0732666	0.0595331	0.121323	0.0379058	0.10008
Enterobacter	0.205087	0.154009	0.113396	0.0149781	0.0482437	0.00428915
Planctomyces	0.00653142	0.00299048	0.00850473	0.464322	0	0.444641
Halochromatium	0.00261257	0.00149524	0.00141745	0.00149781	0	0.00571886
Methyloversatilis	0.018288	0.0134571	0.00708727	0.25313	0.00114866	0.696271
Rhizobacter	0.00261257	0.00299048	0.00283491	0.0464322	0.00344598	0.528995
Brevifollis	0	0	0	0.00748907	0	0
Methylovirgula	0	0	0	0.0389431	0	0.00428915
Roseibacillus	0	0	0	0.230663	0	0.0343132
Lacibacterium	0.00261257	0.00448571	0	0.0688994	0.00344598	0.307389
Paludibacter	0.12671	0.137562	0.111979	0.00149781	0.00344598	0
Comamonas	0.693637	0.817895	0.609505	0.09586	1.48062	0.0671966
Zymophilus	0.291301	0.532305	0.280656	0	0.0413517	0.00285943
Candidatus Kuenenia	0	0	0	0.0434366	0	0.0729155
Pseudoflavonifractor	0.0143691	0.0314	0.0255142	0	0	0.00285943
Vogesella	0	0	0	0.00898688	0.00114866	0.00714858
Cohnella	0	0	0	0.00299563	0	0.110088
Thermus	0	0.00149524	0.00425236	0.411899	0	0.278794
Brevundimonas	0.0391885	0.146533	0.0637855	0.563178	0.00114866	0.102939
Rhodovarius	0.027432	0.0777524	0.0524458	0	0.00114866	0.00142972
Propionivibrio	0.00783771	0.0149524	0.00141745	0	0	0.00142972
Megasphaera	1.38597	2.47611	0.832046	0.0194716	0.246962	0.0157269
Fusicatenibacter	0.00261257	0.00149524	0.00141745	0	0.00344598	0.00142972
Francisella	0	0	0	0	0	0.0457509
Anaerococcus	0.00391885	0	0.00283491	0	0	0
Spirochaeta	0.00261257	0.00149524	0.00141745	0	0	0
Anaerofilum	0.0901336	0.161486	0.0595331	0.00299563	0.00459464	0.00285943
Verrucosispora	0	0	0	0.0104847	0	0.0386023
Ferribacterium	0	0	0	0.00449344	0	0
Lachnoclostridium	0.0339634	0.0388762	0.0127571	0	0.0310138	0
Ideonella	1.07638	0.639962	0.776765	0.13031	0.0137839	0.288802
Bartonella	0	0	0	0	0	0.00428915
Legionella	0.18288	0.0657905	0.204113	0.711461	0.0149326	2.03448
Methylacidiphilum	0	0	0	0.0703972	0	0.00428915
Aminivibrio	0.00130628	0.00299048	0	0	0	0
Pseudoxanthomonas	0.0705394	0.171952	0.119066	0.807321	0.0321625	0.0557589
Brachymonas	0.0849085	0.152514	0.0850473	0.00149781	0.46291	0.00571886
Thermoplasma	0.00261257	0	0.00141745	0	0	0
Diaphorobacter	0.0404948	0.0762571	0.0269316	0.0164759	0.405477	0.0128674
Anoxybacillus	0.0339634	0.116629	0.0396887	0.00149781	0.00114866	0
Rickettsia	0	0.00747619	0.00141745	0.149781	0	0.127245
Demequina	0	0	0	0.00748907	0	0
Acidisoma	0.0235131	0.0373809	0.0396887	0	0	0
Amaricoccus	0.00261257	0	0	0.0494278	0	0.00428915
Roseburia	0	0	0.00141745	0	0.00459464	0
Actinobaculum	0.142385	0.224286	0.0850473	0	0.0827035	0
Methylocaldum	0.00914399	0.00299048	0.00141745	0	0	0
Catenibacterium	0.00130628	0.00299048	0	0.00149781	0	0
Fluoribacter	0.0117566	0.0149524	0.00283491	0	0	0
Thalassomonas	0.00130628	0.00149524	0.00283491	0	0	0
Altererythrobacter	0.00130628	0.00149524	0.00141745	0	0	0
Sporomusa	0.0117566	0.0508381	0.0170095	0	0.00344598	0
Corynebacterium	0.00391885	0.0134571	0.00566982	0.00599125	0	0.00428915
Thermovenabulum	0	0	0	0.0179738	0	0
Haemophilus	0	0	0	0.00599125	0	0
Filomicrobium	0	0	0	0.0898688	0	0.0171566
Nannocystis	0	0.00149524	0	0.0359475	0	0.0285943
Cyanothece	0.0130628	0.0179429	0.0212618	2.23923	0.0103379	2.85514
Trichodesmium	0	0.0657905	0	0	0.00229732	0.00142972
Segetibacter	0	0	0	0	0.0057433	0
Aspergillus	0	0.0358857	0	0.0149781	0	0
Acetobacterium	0.683187	1.28441	0.521623	0.0314541	0.0689196	0.0443212
Vampirovibrio	0	0	0	0.0134803	0	0.140112
Novosphingobium	4.34078	2.03053	5.21056	0.378947	0.0402031	0.461798
Lactobacillus	0.293914	0.198867	0.184269	0.00299563	0.0333111	0.00428915
Microbulbifer	0	0	0	0.00599125	0	0.00142972
Limnobacter	0	0	0	0.0119825	0	0.0457509
Paenirhodobacter	0.966651	0.393248	0.686048	0.00449344	0.00459464	0.0114377
Opitutus	0.0117566	0.00747619	0.00141745	0.00748907	0	0.0257349
Chlamydophila	0	0	0	0.00449344	0	0
Pirellula	0.00522514	0.0104667	0.00708727	0.434366	0.00229732	0.331694
Burkholderia	0.0326571	0.0179429	0.0340189	1.94566	0.186083	1.14806
Delftia	0	0.00448571	0.0368538	0.00149781	0.0149326	0.00142972
Actinomyces	0.0104503	0.0269143	0.00850473	0.0119825	0.0287165	0.00857829
Curvibacter	0.00522514	0.00299048	0.00141745	0.0524235	0.0298651	0.713428
Hyphomicrobium	0.0822959	0.088219	0.116231	3.62171	0.0275678	2.88945
Pseudonocardia	0.00391885	0.00149524	0.00283491	0.139297	0.00114866	0.477525
Hydrogenophaga	0.0104503	0.00299048	0.0127571	1.2327	0.117163	0.287373
Allisonella	0.00261257	0.00598095	0	0	0	0
Acidibacter	0	0	0	0.0194716	0	0.0157269
Mucilaginibacter	0.00130628	0	0.00141745	0.0179738	0	0.174425
Dermacoccus	0	0	0	0	0	0.0185863
Cytophaga	0.00783771	0.00897143	0.0113396	0.163262	0.0057433	0.241622
Vitreoscilla	0.0117566	0.0104667	0.00850473	0.00599125	1.67589	0.010008
Albimonas	0	0	0	0.00299563	0	0.00142972
Chaetosphaeridium	0	0	0	0.00748907	0	0
Phascolarctobacterium	6.5889	16.0708	9.40198	0.0599125	0.183786	0.10008
Methylibium	0.00522514	0.00149524	0.00850473	0.507759	0	0.366007
Carnobacterium	0	0	0	0.023965	0	0.0171566
Klebsiella	3.59098	2.41182	2.52449	0.0509256	0.195272	0.0414617
Anaerosinus	0.125403	0.0807428	0.0737076	0.00149781	0.0425004	0
Persicitalea	0	0	0	0.0179738	0	0
Chthoniobacter	0.00783771	0.0194381	0.00283491	1.06944	0.00114866	0.407469
Roseateles	0.00130628	0.00299048	0	0.0134803	0.00114866	0.140112
Compostimonas	0.0431074	0.0583143	0.0184269	0.00898688	0.0149326	0.0814938
Fretibacterium	0	0	0	0	0.00689196	0
Gallionella	0	0.00149524	0	0.00898688	0	0.0829235
Reyranella	0.00522514	0.00299048	0	0.0494278	0	0.0228754
Candidatus Captivus	0	0	0	0	0	0.0114377
Paucibacter	0.00130628	0.00897143	0.0113396	0.00599125	0	0.010008
Haliea	0	0	0	0.00898688	0	0.00714858
Pusillimonas	0	0	0	0.0808819	0	0.0557589
Acidomonas	0.00522514	0.00149524	0.00708727	0.00149781	0	0.00142972
Dehalogenimonas	0	0	0	0.0299563	0	0.0157269
Imtechium	0.0195943	0.0508381	0.0722902	0.774369	0.060879	0.265927
Aquimonas	0.00261257	0	0	0	0.0241218	0
Terrimonas	0.00261257	0.00149524	0.00283491	0.236654	0.0149326	1.42257
Calidifontibacter	0	0	0	0.0209694	0.00114866	0.0171566
Rothia	0	0	0	0.0149781	0	0
Emticicia	0	0	0	0.0104847	0	0.0142972
Xanthobacter	0.184186	0.101676	0.219705	0.0733928	0.00229732	0.0142972
Christensenella	0.00130628	0.00448571	0	0	0	0
Flavonifractor	0.161979	0.242229	0.16159	0.00449344	0.00918928	0
Lewinella	0.00130628	0.00149524	0.00283491	0.283087	0.00918928	0.438923
Magnetospirillum	0.00391885	0.00598095	0	0	0	0
Massilia	0.00391885	0	0.00708727	0.317536	0.00114866	0.05004
Candidatus Saccharimonas	0.0117566	0.0314	0.0326015	1.08741	0.449126	1.79572
Methanosaeta	0.33049	0.252695	0.347276	0.040441	0.00804062	0.0114377
Holospora	0	0	0	0.00898688	0	0.00428915
Serratia	0.00522514	0.0104667	0.00708727	0.00149781	0.00344598	0
Cyanobacterium	0	0.00448571	0.00141745	0.0269606	0	0.00571886
Diplorickettsia	0	0	0	0.00149781	0	0.00285943
Tsukamurella	0.00522514	0.00149524	0	0.00299563	0.00114866	0.00285943
Candidatus Lariskella	0	0	0	0.00149781	0	0.0343132
Nitratireductor	0	0	0	0.023965	0	0.00428915
Thermoleophilum	0	0	0	0.00599125	0	0
Ornatilinea	0.0143691	0.0448571	0.0141745	0	0	0
Streptomyces	0	0	0.00141745	0	0.00344598	0
Pseudoruegeria	0.00130628	0	0.00283491	0	0	0
Elioraea	0	0	0	0.0329519	0	0.00428915
Micavibrio	0	0	0	0.0524235	0	0.0357429
Alcaligenes	0.0156754	0.0209333	0.0184269	0	0.00229732	0.00142972
Methylocystis	0.0849085	0.0747619	0.0737076	0.57516	0.0103379	1.49977
Rhodomicrobium	0.0261257	0.0314	0.0212618	1.31658	0.00459464	0.324545
Leclercia	1.09859	0.849295	0.745581	0.347493	0.114866	0.0157269
Solimonas	0.00391885	0.00299048	0	0.00149781	0.00114866	0.0386023
Ancalomicrobium	0.0156754	0.0239238	0.0127571	0	0	0
Methylocella	0.0156754	0.0194381	0.0198444	0.997544	0.00344598	1.04655
Orientia	0	0	0	0	0	0.00428915
Labilithrix	0	0	0	0.0119825	0.00689196	0.00428915
Edaphobacter	0.00261257	0.00149524	0	0.0913666	0.00114866	0.287373
Ethanoligenens	0.0339634	0.0598095	0.0453585	0.00149781	0.00114866	0
Rhodopirellula	0.00261257	0.00448571	0.00141745	0.224672	0	0.0800641
Flavitalea	0	0.00299048	0.00708727	0.337008	0.00114866	0.823516
Luteipulveratus	0	0	0	0.00449344	0	0
Byssovorax	0.0156754	0.0194381	0.00566982	0.435864	0.00804062	0.487533
Algisphaera	0	0.00149524	0.00141745	0.140794	0	0.122956
Paracraurococcus	0.00391885	0	0	0	0	0
Litorimonas	0.00130628	0.00299048	0.00425236	0.19172	0.00114866	0.965058
Oligella	0.00261257	0.00149524	0.00283491	0	0.00344598	0
Aeromonas	0.211618	0.197371	0.171512	0.0119825	0.256151	0.00857829
Nitrosomonas	0.00130628	0.00299048	0	0	0	0
Rubrobacter	0.00130628	0.00149524	0	0	0.00114866	0.443212
Chitinophaga	0.387967	0.15999	0.586826	0.193218	0.0390544	0.486103
Steroidobacter	0.00653142	0.0179429	0.00992218	0.721946	0.0114866	1.97873
Pedobacter	0.00261257	0	0	0.0703972	0	0.111518
Desulforegula	0.00261257	0	0.00141745	0.0464322	0	0
Anaerolinea	0	0	0	0.0164759	0	0.00714858
Nitrospirillum	0.00130628	0.00149524	0	0.0299563	0	0.020016
Tannerella	1.01629	0.849295	0.500361	0.0134803	0.0126353	0.00428915
Thermoanaerobacter	0	0	0.00141745	0.00299563	0	0
Granulicatella	0.00261257	0	0	0.00748907	0.0057433	0
Achromobacter	0.0156754	0.00149524	0.0113396	0.0194716	0	0.00428915
Hyphomonas	0	0	0	0.0149781	0.00114866	0.10008
Ruminococcus	0.163286	0.257181	0.0793775	0.0509256	0.0206759	0.0271646
Caldisericum	0.00391885	0	0	0	0	0
Chromobacterium	0.00130628	0.00897143	0.00283491	0	0	0
Acinetobacter	0.549946	0.363343	0.538633	3.30567	4.1972	1.73996
Ectothiorhodospira	0.00261257	0	0	0.04793	0.0057433	0.170136
Cruoricaptor	0.00130628	0.00149524	0.00141745	0.375951	0.00229732	0.00714858
Pasteurella	0.00130628	0.00149524	0.00283491	0	0.00459464	0.00142972
Selenomonas	1.04242	1.9782	0.928433	0.00299563	0.61683	0.00857829
Neochlamydia	0.0117566	0.0194381	0.046776	0.142292	0	0.0757749
Pseudomonas	0.335715	0.165971	0.272151	0.477802	0.0149326	0.706279
Caulobacter	0.0339634	0.0164476	0.0566982	0.0793841	0.00114866	0.111518
Limnohabitans	0.00783771	0.0164476	0.00425236	0	0.00459464	0
Anaerorhabdus	0.0261257	0.0523333	0.0326015	0	0.0241218	0
Azospirillum	0.0744582	0.0747619	0.0751251	0.280091	0.00114866	0.0214457
Phenylobacterium	0.0104503	0.0134571	0.0212618	0.119825	0.00804062	0.15012
Rhodobacter	5.82342	3.11608	5.07732	3.36109	0.0953387	1.6599
Flexibacter	0.242969	0.0343905	0.168677	0.449344	0.00229732	0.576175
Sedimentibacter	0	0	0	0	0.0103379	0
Rhodanobacter	0.00783771	0.00897143	0.00283491	0.0164759	0.00344598	1.11232
Actinomadura	0	0	0	0.00449344	0	0
Sebaldella	0.0156754	0.0209333	0.0170095	0.00898688	4.12943	0.010008
Pontibacter	0	0	0	0.0134803	0	0.00142972
Enterococcus	0.00914399	0.00448571	0.00566982	0	0.0195272	0
Melioribacter	0	0	0	0.0104847	0	0.00142972
Alteromonas	0.00130628	0	0	0.0119825	0	0
Methanospirillum	0.0143691	0.00897143	0.0411062	0	0	0
Prevotella	2.07569	0.867238	1.07727	0.0149781	0.124055	0.0128674
Ehrlichia	0	0	0	0.00149781	0	0.0142972
Litorilinea	0	0.00149524	0.00141745	0.366964	0	0.010008
Thermomicrobium	0	0	0	0.110838	0	0.00857829
Desulfococcus	0.0130628	0.00598095	0.00141745	0	0	0
Aquisphaera	0.00130628	0.00448571	0.00425236	0.0149781	0	0.010008
Pedomicrobium	0.0248194	0.025419	0.0496109	0.14379	0	0.00714858
Rhodovastum	0.027432	0.0164476	0.0226793	3.43898	0.0114866	0.180144
Armatimonas	0	0	0	0.00599125	0	0.00285943
Candidatus Xiphinematobacter	0	0.00149524	0	0.173746	0	0.111518
Mycobacterium	0.0195943	0.0164476	0.015592	0.0539213	0	0.0243052
Gemmata	0.00261257	0	0.00141745	0.480798	0.00689196	0.25163
Thiobacillus	0.0248194	0.0388762	0.0184269	1.06345	0.0126353	2.41908
Cedecea	0.018288	0.0104667	0.0184269	0	0	0
Fluviicola	0.0169817	0.00598095	0.00283491	0.0104847	0.00459464	0.00285943
Sphingorhabdus	0.00130628	0	0.00425236	0.00149781	0	0.00285943
Seirospora	0.00261257	0.00448571	0.00141745	0	0	0
Ancylobacter	0	0	0.00141745	0.284585	0	0.0114377
Zavarzinella	0.00391885	0.00149524	0.00283491	0.345995	0	0.0457509
Tetrasphaera	0	0.00448571	0.00141745	0.00898688	0.00114866	0.010008
Pelagibius	0	0	0	0.0344497	0	0.00714858
Ferrithrix	0.00130628	0.00149524	0.00141745	0.0104847	0	0.00142972
Acidothermus	0	0.00448571	0.00283491	0.00599125	0	0
Rhodocyclus	0.104503	0.179429	0.0666204	0	0.544465	0.00857829
Micromonospora	0	0	0	0.0254628	0	0.00857829
Desulfobulbus	0.0169817	0.0179429	0.0297665	0.0134803	2.03657	0.0114377
Coleochaete	0.0718456	0.0613047	0.07796	0	0	0
Coxiella	0.00391885	0.00897143	0.00283491	0.254628	0.00229732	0.488963
Arthrosphaera	0	0	0	0.0104847	0	0
Stenotrophomonas	0.0418011	0.137562	0.0425236	0.0973579	0.0114866	0.0386023
Tyzzerella	0	0	0	0	0.00918928	0
Paenibacillus	0	0	0	0.0149781	0	0.0114377
Gloeobacter	0.00391885	0.0119619	0.00283491	0.0748907	0	0.0257349
Desulfonatronum	0	0	0	0.00599125	0	0
Aquicella	0.00261257	0.0104667	0.00992218	0.572165	0.00229732	0.340272
Aminobacterium	0.018288	0.0463524	0.0198444	0	0	0.00142972
Aetherobacter	0	0	0	0	0	0.0257349
Synechococcus	0	0	0	0.00748907	0	0.0471806
Dehalococcoides	0	0	0	0.0868732	0	0.00428915
Acidithiobacillus	0	0	0.00141745	0.0224672	0	0.108658
Thermoflavimicrobium	0	0	0	0.00599125	0	0.0142972
Xenophilus	0.00522514	0.0119619	0.00425236	0.00449344	0.00114866	0.00142972
Rhizobium	3.33103	2.90674	3.83705	0.519741	0.0723655	1.0537
Methylomicrobium	0	0	0	0.00748907	0	0
Desulfitispora	0	0	0	0	0.00459464	0
Kofleria	0	0	0.00141745	0.0823797	0	0.00857829
Taibaiella	0.0209006	0.00598095	0.00141745	0	0	0
Anaerobiospirillum	0	0.00149524	0	0	0.00344598	0
Solirubrobacter	0	0	0	0.00449344	0	0.0142972
Sporosarcina	0	0	0	0.00599125	0	0.00857829
Aciditerrimonas	0	0	0	0.0434366	0	0.0285943
Methylopila	0	0	0.00141745	0.0119825	0	0.030024
Wolbachia	0	0.00598095	0	0	0	0.0114377
Streptococcus	0.176348	0.194381	0.0992218	0.0434366	8.17846	0.0428915
Sulfuritalea	0	0	0.00141745	0.0509256	0	0.15298
Succinispira	0.00261257	0.00448571	0.00566982	0	0.0585816	0
Alsobacter	0	0	0	0.0104847	0	0
Zoogloea	0.0235131	0.0373809	0.0184269	0.0973579	0.577776	0.0371726
Gemmatimonas	0.00391885	0	0.00566982	0.0988557	0.00229732	0.304529
Smithella	0	0.00598095	0.00708727	0	0	0
Schlegelella	0	0	0	0.136301	0	0.0486103
Brucella	0	0	0	0.0104847	0	0
Dokdonella	0.00391885	0.00747619	0.00708727	0.088371	0.0057433	0.812078
Uruburuella	0.154142	0.0553238	0.117649	0.0179738	1.90218	0.0142972
Georgfuchsia	0.00783771	0	0.00141745	0	0	0.00285943
Acidisphaera	0.0222068	0.00448571	0.0113396	0.41789	0	0.193012
Bilophila	0.018288	0.00448571	0.00425236	0	0.00689196	0
Marispirillum	0	0	0	0.0164759	0	0.040032
Sarcina	0	0.00149524	0.00425236	0	0	0
Sphingomonas	0.760258	0.300543	0.871735	2.87131	0.0172299	2.2518
Roseimicrobium	0.00391885	0.00149524	0	0.101851	0.00114866	0.0543292
Methylophaga	0.00391885	0	0.00141745	0.0194716	0.00229732	0.0772046
Bacillus	0.0130628	0.00747619	0.00425236	0.146786	0.00114866	0.030024
Polyangium	0	0.00448571	0.00141745	0.128812	0.00114866	0.178714
Hyalangium	0.00391885	0	0	0	0	0
Nitrosococcus	0.00130628	0.00299048	0.00425236	0.392427	0.00229732	0.304529
Candidatus Pelagibacter	0	0	0	0.00748907	0	0
Alistipes	0.00130628	0.00747619	0.00425236	0	0.00229732	0
Leadbetterella	0	0	0	0	0.0493924	0
Methanoculleus	0	0.00299048	0.00283491	0	0	0
Oscillibacter	0.018288	0.0418667	0.0226793	0	0.00114866	0
Vibrio	0.00130628	0.00149524	0.00283491	0.00449344	0	0.105799
Akkermansia	0.0235131	0.0732666	0.0396887	0	0.00344598	0
Bacteriovorax	0.00261257	0	0.00283491	0.0209694	0.00229732	0.00142972
Parasegetibacter	0	0.00149524	0	0.064406	0	0.020016
Pseudofulvimonas	0	0	0	0.0134803	0	0.00285943
Dorea	0.00130628	0.00299048	0	0	0.00918928	0
Propionigenium	0.00783771	0.00299048	0	0	0.00344598	0
Bosea	0.165898	0.257181	0.151668	0.00748907	0.00344598	0.0357429
Adhaeribacter	0	0	0	0.0808819	0	0.00285943
Azospira	0.018288	0.0269143	0.031184	0.0733928	0.00459464	3.13537
Thiohalophilus	0.00130628	0	0	0.00748907	0	0.00428915
Ferruginibacter	3.72814	1.9453	5.74211	0.278593	0.0298651	2.33187
Rothia	0.0222068	0.0373809	0.0326015	0.00149781	0.00459464	0.00285943
Cystobacter	0	0	0	0	0	0.0142972
Candidatus Protistobacter	0	0	0	0	0.00459464	0
Hylemonella	0.00522514	0.00299048	0.00141745	0.00149781	0.0057433	0.00285943
Prolixibacter	0.00261257	0.00448571	0	0	0.0057433	0
Candidatus Liberibacter	0.00130628	0	0	0.0134803	0	0
Prosthecobacter	0.00783771	0.0149524	0.0127571	2.26919	0.00229732	1.47833
Thiorhodospira	0	0	0	0.0119825	0	0
Candidatus Trichorickettsia	0	0	0	0.00898688	0	0.00571886
Methanobacterium	0.0222068	0.0343905	0.0411062	0.00449344	0	0.00142972
Pelotomaculum	0.0875211	0.0598095	0.0864647	0.106345	15.2622	0.533284
Bauldia	0.378823	0.388762	0.375625	0.00149781	0.00689196	0.00428915
Amorphus	0	0	0	0.00748907	0	0
Methanotorris	0	0	0	0.00449344	0	0.00714858
Leptotrichia	0.0104503	0.00598095	0.00566982	0	1.04758	0.00428915
Rhodopseudomonas	0	0	0	0	0	0.0142972
Gelria	0.00261257	0.00299048	0	0	0	0
Kluyvera	0.266482	0.170457	0.151668	0.00299563	0.215948	0.00857829
Buttiauxella	0.0248194	0.0224286	0.0269316	0.00149781	0.0160812	0
Sporocytophaga	0	0	0	0.0104847	0	0.010008
Azohydromonas	0	0.00149524	0.00141745	0.0179738	0	0.15298
Denitrobacterium	0.00130628	0.00897143	0	0	0.00114866	0
Bacteroides	5.07622	4.18517	2.88169	0.0434366	1.19346	0.0443212
Acidobacterium	0.0718456	0.0867238	0.093552	2.55677	0.0103379	2.18603
Lactococcus	0.0143691	0.0194381	0.0141745	0.0104847	2.55806	0.00428915
Blastopirellula	0.0209006	0.0328952	0.0113396	0.325025	0	0.122956
Woodsholea	0	0	0	0.0134803	0	0.0829235
Methyloligella	0	0	0	0.00449344	0	0.00428915
Pelobacter	0	0.00149524	0	0.0314541	0.0103379	0
Anaerovorax	0	0.00149524	0	0	0.0631763	0
Desulfuromonas	0	0.00149524	0	0.0179738	0	0.0214457
Aquincola	0	0	0	0.040441	0	0.070056
Bryobacter	0	0	0	0.023965	0	0
Xanthomonas	20.6354	12.6901	19.069	0.323528	0.220543	0.354569
Pectinatus	0.00653142	0.0119619	0.0170095	0	0.0057433	0
Sphingobium	2.90256	0.9106	4.33599	1.41094	0.0218245	0.366007
Algorimarina	0	0.0613047	0	0.0943622	0	0.0915018
Pleomorphomonas	0.288689	0.180924	0.309005	0	0.0160812	0.00428915
Rhizomicrobium	0.00261257	0.00149524	0.00283491	0.221676	0.00114866	0.560448
Intestinimonas	1.35723	3.72015	1.53652	0.023965	0.0356084	0.0271646
Parabacteroides	2.11226	1.23507	1.14956	0.00599125	0.0356084	0.0114377
Turneriella	0.00261257	0.00149524	0	0.04793	0.00229732	0.484673
Riftia	0.00130628	0	0	0.0209694	0	0.00142972
Halothiobacillus	0	0	0	0.0179738	0	0
Thioclava	0.00130628	0	0	0.0134803	0	0
Chelatococcus	0.0483325	0.0657905	0.0552807	0.00449344	0.00229732	0
Sandaracinobacter	0.00261257	0.0164476	0.0113396	0.0149781	0.00459464	0
Crocinitomix	0.00130628	0	0	0.0119825	0.0137839	0.268786
Niabella	0.00130628	0	0	0.00149781	0.0769602	0.0328834
Nitrospira	0.00130628	0.00149524	0	0.185729	0.00344598	0.204449
Anaeroarcus	0.0117566	0.0388762	0.0113396	0.00149781	0.0103379	0
Thermacetogenium	0	0.00149524	0.00141745	0.218681	0	0.138682
Methylobacter	0	0.00299048	0.00141745	0	0	0
Dongia	0	0	0	0.00449344	0	0.0285943
Ensifer	0.0535577	0.0478476	0.0326015	0.00149781	0	0.00142972
Acidiferrobacter	0	0.00149524	0	0	0	0.0114377
Hydrocarboniphaga	0	0	0	0	0	0.0142972
Rikenella	0.0509451	0.0687809	0.0439411	0	0.00114866	0.00142972
Frateuria	0	0	0	0.00149781	0	0.00428915
Cloacibacterium	2.25726	2.34752	3.63435	0.139297	16.5889	0.0972206
Frankia	0	0	0	0	0	0.0371726
Microvirga	0.00914399	0.0179429	0.00708727	0.00599125	0.00459464	0
Intestinibacter	0.0326571	0.0478476	0.0212618	0.00299563	0.00229732	0
Parachlamydia	0.0143691	0.0104667	0.00850473	0.678509	0	0.0786343
Parvularcula	0	0	0	0	0	0.00714858
Afipia	0.00653142	0.00897143	0.00708727	0.281589	0	0.130104
Geoalkalibacter	0	0	0	0.0329519	0	0.00571886
Pterostichus	0	0	0	0	0	0.05004
Giesbergeria	0.00914399	0.00897143	0.00566982	0	0.00229732	0
Lysobacter	0.00783771	0.0672857	0.0127571	0.0494278	0.00344598	0.374585
Geothermobacter	0	0.00149524	0	0.0898688	0	0.0657669
Anabaena	0.00261257	0.00149524	0.00141745	0.516746	0.00229732	0.137253
Aquamicrobium	0.00130628	0.00149524	0.00141745	0	0	0.00857829
Alcanivorax	0	0	0	0.00299563	0	0.0414617
Pyramidobacter	0.00261257	0	0	0	0	0.00142972
Laribacter	0.00130628	0.00149524	0	0	0.0275678	0
Porphyromonas	0.0117566	0.00299048	0.00566982	0.00748907	0.00229732	0
Methanocella	0.00391885	0	0.00141745	0	0	0
Azotobacter	0.10189	0.0314	0.0326015	0.00149781	0	0.00285943
Roseinatronobacter	0.00130628	0	0	0	0	0.0257349
Desulfuromusa	0	0	0	0.00449344	0	0
Coraliomargarita	0.00653142	0.0179429	0.00566982	0.0119825	0	0.00142972
Proteiniphilum	0	0	0	0	0.138988	0.00142972
Sterolibacterium	0.0339634	0.0209333	0.031184	1.39446	0.0206759	5.92331
Rufibacter	0	0	0	0.00449344	0	0
Collinsella	0	0.00897143	0.00141745	0	0	0
Variovorax	0	0.00448571	0.00283491	0.0928644	0.00114866	0.0257349
Ramlibacter	0.00261257	0.00149524	0	0	0	0
Methanolinea	0.00653142	0	0.0113396	0	0	0
Pantoea	0.00783771	0	0.00283491	0	0	0
Trabulsiella	0.0666205	0.0642952	0.0439411	0.00149781	0.00114866	0
Methylosinus	0.180267	0.143543	0.262229	0.154275	0.00229732	0.261638
Prosthecomicrobium	0	0	0	0.00898688	0	0
Catellatospora	0	0	0	0	0	0.0328834
Methanobrevibacter	0.0391885	0.0687809	0.0666204	0.00299563	0.00459464	0.00857829
Limimonas	0	0	0	0.00898688	0	0
Stappia	0.00914399	0.00897143	0.00141745	0.00449344	0	0.010008
Bradyrhizobium	0.0287383	0.025419	0.0269316	2.21077	0.0126353	0.649091
Runella	0	0	0	0.00748907	0.0057433	0
Starkeya	0.0352697	0.0224286	0.0396887	0	0	0
Syntrophorhabdus	0.0195943	0.0448571	0.0212618	0	0.00114866	0
Yersinia	0.00522514	0.00598095	0.00283491	0	0.00114866	0
Staphylococcus	0	0.00299048	0	0	0.00114866	0
Alloactinosynnema	0	0	0	0.00149781	0	0.00571886
Alkanibacter	0.00130628	0	0	0.0284585	0	0.0729155
Roseobacter	0	0	0	0	0	0.0285943
Rhodopila	0.0287383	0.0149524	0.0354364	0.064406	0	0.0757749
Sorangium	0	0	0	0.00748907	0.00114866	0.0214457
Vulgatibacter	0	0	0	0.0793841	0	0.0800641
Fusobacterium	0.00261257	0.00299048	0.00141745	0.247139	0	0.0586183
Methylothermus	0	0	0	0	0.00114866	0.0757749
Simplicispira	0	0	0	0.00599125	0.00459464	0
Geobacter	0.0104503	0.0179429	0.00708727	0.470313	0.00229732	0.170136
Fibrobacter	0	0	0	0.0359475	0	0.00571886
Synergistes	0.256032	0.604076	0.250889	0.00299563	0.0964874	0.00714858
Hirschia	0	0	0.00141745	0.00149781	0	0.0214457
Mesorhizobium	0.0222068	0.0284095	0.0170095	0.317536	0.00229732	0.691982
Isosphaera	0.0352697	0.0493428	0.0453585	0.218681	0.00229732	0.328834
Paracoccus	0.449362	0.331943	0.368538	0.0569169	0.0700682	0.30024
Tahibacter	0	0	0	0.00299563	0	0.020016
Roseiflexus	0	0	0	0.0149781	0.00114866	0.130104
Blastochloris	0	0	0	0.0209694	0	0.00428915
Rhodococcus	0.00653142	0.00448571	0.00283491	0.805823	0.0264192	0.517557
Marinobacter	0	0	0	0.0149781	0	0.0257349
Acidovorax	0.318733	0.7222	0.256559	0.629082	4.7095	0.112948
Anaeromyxobacter	0.00130628	0.00598095	0.00283491	0.200707	0.00114866	0.0543292
Subdoligranulum	0.156754	0.239238	0.188521	0.00149781	0.0298651	0.00285943
Acidimicrobium	0	0	0	0	0	0.0114377
Succinivibrio	0	0	0	0	0.0057433	0
Nordella	0.00653142	0.00897143	0.00141745	0.0434366	0.00114866	0.070056
Sandarakinorhabdus	0.00130628	0.00299048	0.00141745	0.00149781	0	0.00571886
Agrobacterium	0.139772	0.136067	0.111979	0.0149781	0.00114866	0.00285943
Methanomassiliicoccus	0	0.00897143	0	0	0	0
Acetanaerobacterium	0.00130628	0.0119619	0.00566982	0	0.00229732	0
Porphyra	0.00261257	0.00149524	0	0	0.0413517	0.00285943
Phyllobacterium	0.0169817	0.00598095	0.00850473	0.00149781	0	0
Terriglobus	0.00261257	0	0.00283491	0.0104847	0	0.0285943
Candidatus Thiobios	0	0.00149524	0	0.00149781	0	0.0114377
Saccharospirillum	0.0104503	0.0104667	0.00708727	0.381942	0.00114866	0.478955
Saccharofermentans	0.0378823	0.145038	0.0340189	0	0.0195272	0.00142972
Methanosphaera	0.00391885	0	0.00283491	0	0	0
Loktanella	0	0	0	0	0.00344598	0
Acidocella	0.156754	0.0508381	0.194191	0.00449344	0.0057433	0.0185863
Inquilinus	0	0	0	0.00299563	0	0.00571886
Formivibrio	0	0	0	0	0.0160812	0
Oceanibaculum	0	0	0	0.0269606	0	0.00428915
Rubrimonas	0	0	0	0.0569169	0	0.00428915
Shigella	0.339634	0.367828	0.201279	0.00449344	0.0367571	0
Acidaminococcus	1.48786	3.31345	1.72929	0.0104847	0.241218	0.0142972
Bythopirellula	0	0	0	0.0119825	0	0.020016
Flavisolibacter	0.0143691	0.00747619	0.00992218	1.81984	0.0057433	1.83147
Nocardia	0.00261257	0.00299048	0.00283491	0.0254628	0	0.0171566
Actinoplanes	0	0	0	0.0134803	0.00114866	0.0314537
Rhodospirillum	0	0	0	0.0209694	0	0.00571886
Aminobacter	0.00130628	0	0	0.00149781	0	0.00285943
Tumebacillus	0.00130628	0	0.00141745	0.229165	0.00114866	0.0214457
Candidatus Competibacter	0.0470262	0.0403714	0.0226793	0.00299563	0.197569	0.00285943
Pseudolabrys	0	0.00149524	0.00425236	0.0509256	0	0.0614778
Bordetella	0.0169817	0.0299048	0.0340189	0	0.00114866	0.0171566
Methanoregula	0.0117566	0.0119619	0.00566982	0	0	0
Insolitispirillum	0.0287383	0.00747619	0.00425236	0	0	0
Thiodictyon	0.00130628	0.00149524	0	0.23965	0	0.00571886
Dyadobacter	0.00653142	0	0.00141745	0	0.0149326	0.00571886
Acetobacter	0.395804	0.180924	0.226793	0.00748907	0.00459464	0.00285943
Pinus	0	0	0	0.0748907	0.00114866	0.155839
Thiohalomonas	0	0	0	0	0	0.0171566
Janthinobacterium	0.00130628	0.00149524	0	0.00599125	0	0.0114377
Aromatoleum	0	0	0	0	0.00114866	0.020016
Caldilinea	0	0.00149524	0.00283491	0.662033	0.00229732	0.010008
Simkania	0.00130628	0	0	0.127314	0	0.0671966
Fimbriimonas	0	0	0	0.0299563	0	0.0614778
Dietzia	0	0	0	0.0269606	0	0
Candidatus Accumulibacter	0.00522514	0.00149524	0.00283491	0	0	0
Acanthamoeba	0	0	0	0.00449344	0	0.00571886
Rhodocista	0	0	0	0.0209694	0.00114866	0.0214457
Actinocorallia	0	0	0.00141745	0.112336	0	0.347421
Acetonema	0.00522514	0.00747619	0.0113396	0	0.00344598	0
Solitalea	0	0	0	0.00149781	0.00344598	0
Trichococcus	0.018288	0.0388762	0.0198444	0.00748907	0.0126353	0.00428915
Myxozyma	0	0	0	0.00149781	0	0.00285943
Ferrimicrobium	0.00130628	0.00149524	0	0.0449344	0	0.0128674
Kaistia	0.0653142	0.0508381	0.0694553	0	0.00229732	0.00428915
Kaistobacter	0	0.00299048	0.00141745	0.0778863	0	0.0757749
Shinella	0.0627017	0.115133	0.0751251	0.0149781	0.00114866	0.00714858
Bellilinea	0.504226	1.14834	0.601001	0.10934	0.00689196	0.0357429
Derxia	0	0.00448571	0	0.100353	0	0.0443212
Leptothrix	0.00783771	0.00149524	0.00708727	0.0104847	0.00229732	0.827805
Enhydrobacter	0.0613954	0.0299048	0.0481935	0.0164759	3.92037	0.0343132
Nocardioides	0	0	0	0	0.00114866	0.010008
Desulfoglaeba	0	0	0	0.00149781	0	0.00428915
Herminiimonas	0	0	0	0	0	0.0486103
Acetivibrio	0	0	0	0	0	0.0157269
Veillonella	0.425849	0.418667	0.219705	0.0374453	9.88881	0.0285943
Verrucomicrobium	0.0561702	0.0463524	0.0878822	4.00515	0.00918928	0.870697
Pseudoclavibacter	0	0.00149524	0	0	0	0.00428915
Nitrosospira	0.00130628	0.00747619	0.00708727	0.203703	0	0.0614778
Rubribacterium	0	0	0	0.199209	0.00114866	0.00714858
Meiothermus	0	0.0104667	0	0	0	0.040032
Rubrivivax	0	0	0	0.0149781	0	0.020016
Erysipelothrix	0.0261257	0.056819	0.0439411	0.00299563	0.175745	0.00142972
Desulfovibrio	1.27493	1.73597	0.965287	0.0928644	1.44731	0.131534
Methylococcus	0.00391885	0.00897143	0.00141745	0	0.00114866	0.00428915
Arenimonas	0.00783771	0.00299048	0.00283491	0.0524235	0.00689196	0.264497
Fulvimonas	0	0	0	0	0.00459464	0
Roseomonas	0.155448	0.233257	0.205531	0.0688994	0.00459464	0.0243052
Gallicola	0.00261257	0.00598095	0.00141745	0	0.0287165	0.00142972
Granulicella	0	0	0	0.0194716	0	0.0228754
Paludibacterium	0.00783771	0.00448571	0.0127571	0	0.148177	0.00142972
Gaiella	0	0	0	0.04793	0	0.0328834
Longilinea	0.0574765	0.154009	0.07796	0.0359475	0.00114866	0.00428915
Methylogaea	0.0143691	0.225781	0.00283491	0.00149781	0.00114866	0.00142972
Robiginitomaculum	0	0	0	0	0	0.0285943
Sulfuricurvum	0.144998	0.414181	0.0212618	0.00449344	0	0.00428915
Flavihumibacter	0	0.00149524	0	0.268109	0.00114866	0.0114377
Haliscomenobacter	0.00130628	0	0	0.35648	0.047095	0.0557589
Acidaminobacter	0.00522514	0	0	0	0	0
Holophaga	0.0300445	0.0912095	0.031184	0.188724	0.00114866	0.913588
Butyrivibrio	2.78369	3.768	2.93838	0.0119825	0.047095	0.030024
Bifidobacterium	0.027432	0.0433619	0.0283491	0.00748907	0.0126353	0.0114377
Blastomonas	0.00653142	0.00149524	0.00708727	1.01102	0.0057433	0.275935
Luedemannella	0	0	0	0.00748907	0	0.0114377
Azonexus	0.00391885	0	0	0	0	0
Oribacterium	0.036576	0.0702762	0.0425236	0.00149781	0.00229732	0
Labrys	0.00391885	0	0.00141745	0.064406	0	0.00142972
Moryella	0.0352697	0.139057	0.062368	0.00149781	0.0103379	0
Eubacterium	0.155448	0.472495	0.248055	0.0194716	0.0195272	0.00714858
Sphingoterrabacterium	0	0	0	0.00299563	0	0.0486103
Chlamydia	0.00261257	0.00149524	0.00283491	0.78785	0.00229732	0.587613
Phaselicystis	0	0	0	0.0434366	0	0.0185863
Youngiibacter	0	0	0	0	0.0057433	0
Cryocola	0	0	0	0.00748907	0	0.0142972
Rudaea	0.00130628	0	0.015592	0.0284585	0.00114866	0.263068
Sanguibacter	0	0.00448571	0.00141745	0	0	0
Jahnella	0	0	0	0.0269606	0	0.0228754
Carboxydothermus	0	0.00448571	0.00141745	0	0	0
Desulfofaba	0	0	0	0.0104847	0	0
Thiofractor	0.0313508	0.0104667	0	0	0	0
Arthrobacter	0.00130628	0.00897143	0.00141745	0.94512	0	0.117237
Dialister	0.0156754	0.0194381	0.015592	0	0.0275678	0
Thiomonas	0.0222068	0.0164476	0.0411062	0.564676	0.0160812	3.02385
Rhodoferax	0	0.00299048	0.00283491	0.30855	0.00344598	0.0357429
Gordonia	0.00914399	0.00598095	0.00283491	0.00449344	0	0
Gordonibacter	0.00130628	0	0	0	0.199867	0
Chitinimonas	0	0	0	0.00449344	0	0
Lapillicoccus	0	0	0	0.0104847	0.00114866	0.0271646
Rickettsiella	0.00130628	0	0	0.187227	0	0.0114377
Tolumonas	0.0300445	0.00598095	0.0198444	0.0104847	0.0918928	0.00142972
Corallococcus	0	0	0	0.00748907	0	0
Candidatus Metachlamydia	0.0300445	0.0194381	0.0552807	0.238152	0	0.0843532
Sphingobacterium	0.0992776	0.0433619	0.114814	0.0569169	0.0425004	0.0557589
Sphingosinicella	0	0.00149524	0	0.00299563	0	0
Citrobacter	0.957507	0.698276	0.62368	0.949614	0.101082	0.010008
Leptolinea	0.00522514	0.0209333	0.00708727	0	0	0.00142972
Arcobacter	0.0640079	0.0583143	0.0141745	0.00299563	0.415815	0.00428915
Niastella	0.00130628	0.00598095	0.00425236	0.110838	0	0.020016
Haliangium	0.00130628	0.00299048	0.00850473	0.0464322	0	0.537573
Asticcacaulis	0	0	0	0.0119825	0	0.0228754
Pseudochrobactrum	0.0627017	0.0732666	0.0425236	0	0.00114866	0
Defluviicoccus	0.0104503	0.0418667	0.0184269	0.00149781	0.00229732	0
Thioalkalivibrio	0	0	0	0	0	0.020016
Hartmannibacter	0	0	0	0.0119825	0	0
Azoarcus	0.00261257	0.00598095	0.00141745	0.023965	0.0149326	0.0471806
Flavobacterium	0.00261257	0.00299048	0.00283491	0.414894	0.00344598	0.0743452
Oligotropha	0.0195943	0.025419	0.0170095	2.00557	0.00804062	0.145831
Sediminihabitans	0	0	0	0.00449344	0	0
Prototheca	0.114953	0.12859	0.119066	0.00748907	0.00229732	0.00571886
Gulbenkiania	0	0	0	0	0.00344598	0
Gynuella	0	0	0	0	0.00114866	0.0128674
Luteimonas	0.00261257	0.00448571	0.00566982	0.0134803	0.00114866	0
Thioprofundum	0	0	0	0.00299563	0	0.0243052
Treponema	0.00522514	0.00598095	0.0255142	0	0	0
Bdellovibrio	0.018288	0.0717714	0.0170095	0.732431	0.0137839	0.507549
Thermodesulfobium	0.00130628	0.00149524	0.00283491	0	0	0
Plesiocystis	0	0	0	0.00449344	0	0.00142972
Herbaspirillum	0.0300445	0.0299048	0.0382713	0.30106	4.73822	0.0686263
Sphaerobacter	0.00130628	0.00299048	0	0.235157	0	0.0314537
Finegoldia	0.00391885	0	0.00283491	0	0	0
Clostridium	2.19325	3.41662	2.61237	0.521239	0.418112	0.5004
Blautia	0.0261257	0.0508381	0.0127571	0.00149781	0.00459464	0.00142972
Candidatus Babela	0	0	0	0.0209694	0	0
Pedosphaera	0	0	0	0.0434366	0.00114866	0.0929315
Leptolyngbya	0	0	0	0.0149781	0	0.0543292
Sphaerotilus	0	0	0	0.0134803	0.0367571	0.00571886
Facklamia	0.00261257	0.025419	0.00566982	0	0.00229732	0
Pasteuria	0	0	0	0.0179738	0	0.00285943
Beijerinckia	0.00261257	0.0149524	0.0170095	0.0419388	0.00114866	0.117237
Aquaspirillum	0	0.00747619	0	0	0.00459464	0
Pseudogulbenkiania	0	0.00149524	0	0.00748907	0	0
Tepidiphilus	0.00522514	0.0149524	0.00141745	0	0.00114866	0
Saccharothrix	0	0	0	0.00149781	0	0.00285943
Candidatus Koribacter	0	0	0	0	0	0.00428915
Cupriavidus	0	0	0	0.00898688	0	0.00285943
Barnesiella	0.0209006	0.0134571	0.00425236	0	0.00229732	0
Kitasatospora	0	0	0	0.0104847	0	0.0314537
Chelativorans	0	0	0	0.0119825	0	0.00285943
Pseudoxanthobacter	0.0822959	0.0822381	0.111979	0.0584147	0.00114866	0.00571886
Saccharibacter	0.0522514	0.0867238	0.062368	0.0584147	1.00048	0.627645
Sporobacter	0.0156754	0.0343905	0.0226793	0.00149781	0.00229732	0.00142972
Conexibacter	0	0.00897143	0	0	0	0.00571886
Sphingopyxis	0.0470262	0.0433619	0.0368538	1.80636	0.0918928	2.0402
Acidiphilium	0	0	0	0	0	0.00428915
Thermaerobacter	0	0	0	0.0389431	0	0.0486103
Candidatus Odyssella	0.10189	0.0523333	0.062368	0.088371	0.00459464	0.0743452
Rhodobium	0	0	0	0.00149781	0	0.00285943
Schlesneria	0	0.00149524	0	0.0778863	0	0.112948
Thermoactinomyces	0	0.00149524	0	0.00149781	0.00344598	0
Rudaeicoccus	0	0	0	0.00898688	0	0.00142972
Iamia	0	0	0	0.00449344	0	0.00857829
Thermodesulforhabdus	0	0	0	0.00599125	0	0
Ignavibacterium	0	0	0	0.00449344	0	0
Pleomorphobacterium	0	0	0.00283491	0.00299563	0	0
Methylobacterium	0	0.0104667	0	0	0	0.010008
Dyella	0.0130628	0.00448571	0.00566982	0.00449344	0.00344598	0.120096
Desulfosporosinus	0	0	0	0.0149781	0	0.00285943
Chondromyces	0.0209006	0.0194381	0.0184269	0.0793841	0.00344598	0.428915
Turicibacter	0.348778	0.563705	0.491857	0.00449344	0.00344598	0.00857829
Candidatus Solibacter	0	0	0	0.0569169	0	0.0328834
Thermanaerothrix	0	0	0	0.0179738	0	0
Serpens	0	0	0	0.0329519	0	0.00142972
Candidatus Rhabdochlamydia	0.00522514	0.00448571	0.00566982	1.63711	0.00459464	0.431774
Leucobacter	0.0627017	0.0657905	0.0396887	0.00299563	0.00689196	0
Parvibaculum	0.00130628	0.00448571	0.00425236	0	0	0
Candidatus Microthrix	0.00130628	0.00598095	0	0	0	0
Denitratisoma	0.00261257	0	0	0.200707	0.00918928	0.343132
Candidatus Alysiosphaera	0	0.00448571	0.00141745	0.0823797	0	0.040032
Laceyella	0	0	0	0.00599125	0	0
Desulfonispora	0	0.00448571	0.00141745	0	0	0
Halanaerobacter	0	0	0	0.00599125	0	0
Telmatospirillum	0.00391885	0.00448571	0.00141745	0	0	0
Candidatus Carsonella	0	0	0	0.00748907	0	0
Pannonibacter	0.00914399	0.0104667	0.00708727	0	0	0
Phycisphaera	0.00130628	0	0	0.200707	0	0.247341
Plasticicumulans	0.00914399	0.0448571	0.00141745	0	0	0
Deinococcus	0	0	0	0	0	0.010008
Streptacidiphilus	0	0	0	0	0	0.010008
Candidatus Soleaferrea	0.0117566	0.0224286	0.0255142	0	0	0
Thermincola	0.00261257	0.00149524	0.00425236	0	0	0
Stella	0	0	0	0.00149781	0	0.010008
Desulfovirga	0.00261257	0.00897143	0.00425236	0.0359475	0	0.00571886
Candidatus Thiopilula	0	0	0	0.0329519	0	0.040032
Alkanindiges	0.00914399	0.0224286	0.00708727	0.04793	0.00459464	0.647661
Methylorosula	0	0	0.00141745	0.00299563	0	0.0142972
Aggregatibacter	0	0.00448571	0	0	0	0
Marmoricola	0	0	0	0.00149781	0	0.0228754
Proteocatella	0.00130628	0.00149524	0.00141745	0	0.172299	0.00142972
Rhodovibrio	0	0	0	0.00149781	0	0.00285943
Candidatus Amoebophilus	0	0	0	0.0104847	0	0
Kouleothrix	0	0	0	0.0299563	0	0.0772046
Nitrosovibrio	0.00391885	0.00299048	0.00141745	0.254628	0.00689196	0.727725
Raoultella	0.871292	0.414181	0.680378	0.00898688	0.279124	0.0114377
Pseudorhodobacter	0	0	0	0.00898688	0.00459464	0.00428915
Beggiatoa	0	0	0.00141745	0.0659038	0	0.0657669
Rheinheimera	0	0	0	0.00449344	0	0.00857829
Propionispora	0	0.00299048	0.00141745	0	0	0
Ohtaekwangia	0.00391885	0.00897143	0.00850473	0.674016	0.00344598	1.08515
Dysgonomonas	0.245581	0.121114	0.198444	0	0.636357	0.00142972
Luteolibacter	0.00783771	0.00149524	0.00425236	0.272602	0.0241218	0.0714858
Prochlorococcus	0	0	0	0.0539213	0	0.208738
Spirosoma	0	0	0	0.0374453	0	0
Moraxella	0.0117566	0.0119619	0.00708727	0	0.0195272	0
Candidatus Cardinium	0.00391885	0	0.00850473	0	0	0.0371726
Stenoxybacter	0.00522514	0.00149524	0	0	0.307841	0
Gluconacetobacter	0.018288	0.00897143	0.0255142	0.00449344	0.00229732	0.0228754
Xylophilus	0	0.00149524	0.00283491	0	0	0
Holdemanella	0.00261257	0.0104667	0.00425236	0	0.00344598	0
Sediminibacterium	0.00261257	0.00448571	0.00708727	0.0299563	0	0.0157269
Ardenticatena	0.00130628	0.00149524	0	0.0149781	0.0781088	0.00285943
Oleomonas	0.0535577	0.0807428	0.0694553	0.00149781	0.00114866	0.0114377
Rhodothermus	0	0	0	0.0374453	0	0.070056
Singulisphaera	0.0130628	0.0194381	0.00992218	2.1224	0.00344598	0.288802
Peredibacter	0.00391885	0.0583143	0.00141745	0	0	0
Tabrizicola	0	0	0	0.0149781	0.00229732	0.00285943
Defluviimonas	0.0117566	0.0209333	0.015592	0.0733928	0.00459464	0.824946
Undibacterium	0	0.00149524	0	0.00599125	0.00229732	0.0185863
Papillibacter	0	0	0	0.0434366	0	0.127245

## Sheet: 3 Heatmap data
GENUS	Sample 1.1	Sample 1.2	Sample 1.3		GENUS	Sample 2.1	Sample 2.2	Sample 2.3
Xanthomonas	20.6354	12.6901	19.069		Cloacibacterium	0.139297	16.5889	0.097183
Phascolarctobacterium	6.5889	16.0708	9.40198		Pelotomaculum	0.106345	15.2622	0.533078
Rhodobacter	5.82342	3.11607	5.07732		Veillonella	0.037445	9.88881	0.028583
Bacteroides	5.07622	4.18517	2.88169		Acinetobacter	3.30567	4.1972	1.73929
Novosphingobium	4.34078	2.03053	5.21056		Streptococcus	0.043437	8.17846	0.042875
Ferruginibacter	3.72814	1.9453	5.74211		Sterolibacterium	1.39446	0.020676	5.92102
Rhizobium	3.33103	2.90674	3.83705		Hyphomicrobium	3.62171	0.027568	2.88834
Butyrivibrio	2.78369	3.768	2.93838		Acidovorax	0.629082	4.7095	0.112904
Klebsiella	3.59098	2.41182	2.52449		Sphingomonas	2.87131	0.01723	2.25093
Cloacibacterium	2.25726	2.34752	3.63435		Rhodobacter	3.36109	0.095339	1.65926
Clostridium	2.19325	3.41662	2.61237		Herbaspirillum	0.30106	4.73822	0.0686
Sphingobium	2.90256	0.9106	4.33599		Cyanothece	2.23923	0.010338	2.85404
Intestinimonas	1.35723	3.72015	1.53652		Verrucomicrobium	4.00515	0.009189	0.870361
Acidaminococcus	1.48786	3.31345	1.7293		Acidobacterium	2.55677	0.010338	2.18519
Megasphaera	1.38597	2.47611	0.832046		Sebaldella	0.008987	4.12943	0.010004
Parabacteroides	2.11226	1.23507	1.14956		Enhydrobacter	0.016476	3.92037	0.0343
Prevotella	2.07569	0.867238	1.07726		Sphingopyxis	1.80636	0.091893	2.03942
Desulfovibrio	1.27493	1.73597	0.965287		Prosthecobacter	2.26919	0.002297	1.47775
Selenomonas	1.04242	1.9782	0.928433		Flavisolibacter	1.81984	0.005743	1.83076
Rhodoblastus	0.825572	0.469505	2.5174		Rhodovastum	3.43898	0.011487	0.180075
Leclercia	1.09858	0.849295	0.745581		Thiomonas	0.564676	0.016081	3.02268
Ideonella	1.07638	0.639962	0.776765		Thiobacillus	1.06345	0.012635	2.41814
Acetobacterium	0.683187	1.28441	0.521623		Aquabacterium	1.38997	0.020676	2.03656
Tannerella	1.01629	0.849295	0.500361		Candidatus Saccharimonas	1.08741	0.449126	1.79503
Citrobacter	0.957507	0.698276	0.62368		Burkholderia	1.94566	0.186083	1.14762
Bellilinea	0.504226	1.14834	0.601001		Azospira	0.073393	0.004595	3.13416
Comamonas	0.693637	0.817895	0.609505		Bradyrhizobium	2.21077	0.012635	0.64884
Paenirhodobacter	0.966651	0.393248	0.686048		Legionella	0.711461	0.014933	2.0337
Raoultella	0.871292	0.414181	0.680378		Steroidobacter	0.721946	0.011487	1.97796
Sphingomonas	0.760258	0.300543	0.871735		Ferruginibacter	0.278593	0.029865	2.33097
Acinetobacter	0.549946	0.363343	0.538633		Lactococcus	0.010485	2.55807	0.004287
Turicibacter	0.348778	0.563705	0.491857		Singulisphaera	2.1224	0.003446	0.288691
Thauera	0.043107	1.27095	0.046776		Caedibacter	1.22371	0.006892	0.936102
Acidovorax	0.318733	0.7222	0.256559		Oligotropha	2.00557	0.008041	0.145775
Paracoccus	0.449362	0.331943	0.368538		Methylocystis	0.57516	0.010338	1.49919
Bauldia	0.378823	0.388762	0.375625		Candidatus Rhabdochlamydia	1.63711	0.004595	0.431607
Chitinophaga	0.387967	0.15999	0.586826		Desulfobulbus	0.01348	2.03657	0.011433
Synergistes	0.256032	0.604076	0.250889		Methylocella	0.997544	0.003446	1.04615
Zymophilus	0.291301	0.532305	0.280656		Uruburuella	0.017974	1.90218	0.014292
Veillonella	0.425849	0.418667	0.219705		Sphingobium	1.41094	0.021825	0.365866
Bulleidia	0.289995	0.514362	0.226793		Ohtaekwangia	0.674016	0.003446	1.08474
Methanosaeta	0.33049	0.252695	0.347276		Vitreoscilla	0.005991	1.67589	0.010004
Shigella	0.339634	0.367828	0.201279		Saccharibacter	0.058415	1.00048	0.627403
Eubacterium	0.155448	0.472495	0.248055		Terrimonas	0.236654	0.014933	1.42202
Acetobacter	0.395804	0.180924	0.226793		Desulfovibrio	0.092864	1.44731	0.131483
Macellibacteroides	0.313508	0.288581	0.181434		Rhodomicrobium	1.31658	0.004595	0.32442
Pleomorphomonas	0.288689	0.180924	0.309005		Rhizobium	0.519741	0.072366	1.05329
Pseudomonas	0.335715	0.165971	0.272151		Comamonas	0.09586	1.48062	0.067171
Cloacibacillus	0.198555	0.367828	0.160172		Hydrogenophaga	1.2327	0.117163	0.287262
Lactobacillus	0.293914	0.198867	0.184269		Rhodoblastus	0.873225	0.025271	0.730303
Roseomonas	0.155448	0.233257	0.205531		Chthoniobacter	1.06944	0.001149	0.407312
Kluyvera	0.266482	0.170457	0.151668		Clostridium	0.521239	0.418112	0.500207
Methylosinus	0.180267	0.143543	0.262229		Chlamydia	0.78785	0.002297	0.587386
Subdoligranulum	0.156754	0.239238	0.188521		Rhodococcus	0.805823	0.026419	0.517357
Aeromonas	0.211618	0.197371	0.171512		Blastomonas	1.01102	0.005743	0.275829
Sulfuricurvum	0.144998	0.414181	0.021262		Bacteroides	0.043437	1.19346	0.044304
Bosea	0.165898	0.257181	0.151668		Bdellovibrio	0.732431	0.013784	0.507353
Flavonifractor	0.161979	0.242229	0.16159		Dechloromonas	0.067402	0.467504	0.694573
Dysgonomonas	0.245581	0.121114	0.198444		Pseudomonas	0.477802	0.014933	0.706007
Faecalibacterium	0.165898	0.270638	0.120484		Flavitalea	0.337008	0.001149	0.823198
Devosia	0.168511	0.146533	0.197026		Litorimonas	0.19172	0.001149	0.964685
Xanthobacter	0.184186	0.101676	0.219705		Rhodanobacter	0.016476	0.003446	1.11189
Ruminococcus	0.163286	0.257181	0.079377		Holophaga	0.188724	0.001149	0.913235
Enterobacter	0.205087	0.154009	0.113396		Imtechium	0.774369	0.060879	0.265824
Streptococcus	0.176348	0.194381	0.099222		Arthrobacter	0.94512	0	0.117191
Legionella	0.18288	0.06579	0.204113		Citrobacter	0.949614	0.101082	0.010004
Actinobaculum	0.142385	0.224286	0.085047		Leptotrichia	0	1.04758	0.004287
Flexibacter	0.242969	0.03439	0.168677		Flexibacter	0.449344	0.002297	0.575953
Ochrobactrum	0.167204	0.1256	0.116231		Mesorhizobium	0.317536	0.002297	0.691715
Acidocella	0.156754	0.050838	0.194191		Nitrosovibrio	0.254628	0.006892	0.727444
Agrobacterium	0.139772	0.136067	0.111979		Methyloversatilis	0.25313	0.001149	0.696003
Paludibacter	0.12671	0.137562	0.111979		Byssovorax	0.435864	0.008041	0.487345
Prototheca	0.114953	0.12859	0.119066		Aquicella	0.572165	0.002297	0.340141
Other	6.14084	8.61706	8.61706		Other	29.6582	11.5463	30.1796

## Sheet: 4 Bar Chart data
Row Labels	Sample 1.1	Row Labels	Sample 1.2	Row Labels	Sample 1.3		Row Labels	Sample 2.1	Row Labels	Sample 2.2	Row Labels	Sample 2.3
Xanthomonas	20.6354	Phascolarctobacterium	16.0708	Xanthomonas	19.069		Verrucomicrobium	4.00515	Cloacibacterium	16.5889	Sterolibacterium	5.92102
Phascolarctobacterium	6.5889	Xanthomonas	12.6901	Phascolarctobacterium	9.40198		Hyphomicrobium	3.62171	Pelotomaculum	15.2622	Azospira	3.13416
Rhodobacter	5.82342	Bacteroides	4.18517	Ferruginibacter	5.74211		Rhodovastum	3.43898	Veillonella	9.88881	Thiomonas	3.02268
Bacteroides	5.07622	Butyrivibrio	3.768	Novosphingobium	5.21056		Rhodobacter	3.36109	Streptococcus	8.17846	Hyphomicrobium	2.88834
Novosphingobium	4.34078	Intestinimonas	3.72015	Rhodobacter	5.07732		Acinetobacter	3.30567	Herbaspirillum	4.73822	Cyanothece	2.85404
Ferruginibacter	3.72814	Clostridium	3.41662	Sphingobium	4.33599		Sphingomonas	2.87131	Acidovorax	4.7095	Thiobacillus	2.41814
Klebsiella	3.59098	Acidaminococcus	3.31345	Rhizobium	3.83705		Acidobacterium	2.55677	Acinetobacter	4.1972	Ferruginibacter	2.33097
Rhizobium	3.33103	Rhodobacter	3.11607	Cloacibacterium	3.63435		Prosthecobacter	2.26919	Sebaldella	4.12943	Sphingomonas	2.25093
Sphingobium	2.90256	Rhizobium	2.90674	Butyrivibrio	2.93838		Cyanothece	2.23923	Enhydrobacter	3.92037	Acidobacterium	2.18519
Butyrivibrio	2.78369	Megasphaera	2.47611	Bacteroides	2.88169		Bradyrhizobium	2.21077	Lactococcus	2.55807	Sphingopyxis	2.03942
Cloacibacterium	2.25726	Klebsiella	2.41182	Clostridium	2.61237		Singulisphaera	2.1224	Desulfobulbus	2.03657	Aquabacterium	2.03656
Clostridium	2.19325	Cloacibacterium	2.34752	Klebsiella	2.52449		Oligotropha	2.00557	Uruburuella	1.90218	Legionella	2.0337
Parabacteroides	2.11226	Novosphingobium	2.03053	Rhodoblastus	2.5174		Burkholderia	1.94566	Vitreoscilla	1.67589	Steroidobacter	1.97796
Prevotella	2.07569	Selenomonas	1.9782	Acidaminococcus	1.7293		Flavisolibacter	1.81984	Comamonas	1.48062	Flavisolibacter	1.83076
Acidaminococcus	1.48786	Ferruginibacter	1.9453	Intestinimonas	1.53652		Sphingopyxis	1.80636	Desulfovibrio	1.44731	Candidatus Saccharimonas	1.79503
Megasphaera	1.38597	Desulfovibrio	1.73597	Parabacteroides	1.14956		Candidatus Rhabdochlamydia	1.63711	Bacteroides	1.19346	Acinetobacter	1.73929
Intestinimonas	1.35723	Acetobacterium	1.28441	Prevotella	1.07726		Sphingobium	1.41094	Leptotrichia	1.04758	Rhodobacter	1.65926
Desulfovibrio	1.27493	Thauera	1.27095	Desulfovibrio	0.965287		Sterolibacterium	1.39446	Saccharibacter	1.00048	Methylocystis	1.49919
Leclercia	1.09858	Parabacteroides	1.23507	Selenomonas	0.928433		Aquabacterium	1.38997	Dysgonomonas	0.636357	Prosthecobacter	1.47775
Ideonella	1.07638	Bellilinea	1.14834	Sphingomonas	0.871735		Rhodomicrobium	1.31658	Selenomonas	0.61683	Terrimonas	1.42202
Selenomonas	1.04242	Sphingobium	0.9106	Megasphaera	0.832046		Hydrogenophaga	1.2327	Zoogloea	0.577776	Burkholderia	1.14762
Tannerella	1.01629	Prevotella	0.867238	Ideonella	0.776765		Caedibacter	1.22371	Rhodocyclus	0.544465	Rhodanobacter	1.11189
Paenirhodobacter	0.966651	Leclercia	0.849295	Leclercia	0.745581		Candidatus Saccharimonas	1.08741	Dechloromonas	0.467504	Ohtaekwangia	1.08474
Citrobacter	0.957507	Tannerella	0.849295	Paenirhodobacter	0.686048		Chthoniobacter	1.06944	Brachymonas	0.46291	Rhizobium	1.05329
Raoultella	0.871292	Comamonas	0.817895	Raoultella	0.680378		Thiobacillus	1.06345	Candidatus Saccharimonas	0.449126	Methylocella	1.04615
Rhodoblastus	0.825572	Acidovorax	0.7222	Citrobacter	0.62368		Blastomonas	1.01102	Cloacibacillus	0.433045	Litorimonas	0.964685
Sphingomonas	0.760258	Citrobacter	0.698276	Comamonas	0.609505		Methylocella	0.997544	Clostridium	0.418112	Caedibacter	0.936102
Comamonas	0.693637	Ideonella	0.639962	Bellilinea	0.601001		Citrobacter	0.949614	Arcobacter	0.415815	Holophaga	0.913235
Acetobacterium	0.683187	Synergistes	0.604076	Chitinophaga	0.586826		Arthrobacter	0.94512	Diaphorobacter	0.405477	Verrucomicrobium	0.870361
Acinetobacter	0.549946	Turicibacter	0.563705	Acinetobacter	0.538633		Rhodoblastus	0.873225	Stenoxybacter	0.307841	Leptothrix	0.827486
Bellilinea	0.504226	Zymophilus	0.532305	Acetobacterium	0.521623		Pseudoxanthomonas	0.807321	Raoultella	0.279124	Defluviimonas	0.824627
Paracoccus	0.449362	Bulleidia	0.514362	Tannerella	0.500361		Rhodococcus	0.805823	Aeromonas	0.256151	Flavitalea	0.823198
TOTAL	84.4409		81.6205		85.7432		Chlamydia	0.78785	Megasphaera	0.246962	Dokdonella	0.811765
OTHER	15.5591	OTHER	18.3795	OTHER	14.2568		Imtechium	0.774369	Acidaminococcus	0.241218	Rhodoblastus	0.730303
							Bdellovibrio	0.732431	Xanthomonas	0.220543	Nitrosovibrio	0.727444
							Steroidobacter	0.721946	Kluyvera	0.215948	Curvibacter	0.713153
							Legionella	0.711461	Thauera	0.204461	Pseudomonas	0.706007
							Chloroflexus	0.680007	Chryseobacterium	0.202164	Methyloversatilis	0.696003
							Parachlamydia	0.678509	Gordonibacter	0.199867	Dechloromonas	0.694573
							Ohtaekwangia	0.674016	Candidatus Competibacter	0.197569	Mesorhizobium	0.691715
							Caldilinea	0.662033	Klebsiella	0.195272	Bradyrhizobium	0.64884
							Acidovorax	0.629082	Burkholderia	0.186083	Alkanindiges	0.647411
							Methylocystis	0.57516	Phascolarctobacterium	0.183786	Saccharibacter	0.627403
							Aquicella	0.572165	Neisseria	0.18034	Chlamydia	0.587386
							Thiomonas	0.564676	Macellibacteroides	0.176894	Flexibacter	0.575953
							Brevundimonas	0.563178	Erysipelothrix	0.175745	Rhizomicrobium	0.560232
							Clostridium	0.521239	Proteocatella	0.172299	Haliangium	0.537365
							Rhizobium	0.519741	Paludibacterium	0.148177	Pelotomaculum	0.533078
							Anabaena	0.516746	Proteiniphilum	0.138988	Rhizobacter	0.52879
							Methylibium	0.507759	Aminomonas	0.12865	Rhodococcus	0.517357
							Gemmata	0.480798	Prevotella	0.124055	Bdellovibrio	0.507353
							Pseudomonas	0.477802	Desulfomicrobium	0.119461	Clostridium	0.500207
							TOTAL	71.1461		95.8844		70.6621
							OTHER	28.8539	OTHER	4.11565	OTHER	29.3379
Total
